# Supplementary material for: 2-Amino-5-chloro­pyridinium 4-hydroxy­benzoate
Source: Acta Crystallogr Sect E Struct Rep Online. 2010 Feb 6;66(Pt 3):o557. doi: 10.1107/S1600536810004265 (PMC2983740; doi:10.1107/S1600536810004265)
Supplement: Supplementary file 2 [file e-66-0o557-Isup2.hkl]

#
# h,k,l, Fc-squared, Fo-squared, sigma(Fo-squared) and status flag
#
data_I
_shelx_title ' h29m in P2(1)/c (RT)'
_shelx_refln_list_code          4
_shelx_F_calc_maximum      157.12
_exptl_crystal_F_000       552.00
_reflns_d_resolution_high  0.7088
 
loop_
 _symmetry_equiv_pos_as_xyz
 'x, y, z'
 '-x, y+1/2, -z+1/2'
 '-x, -y, -z'
 'x, -y-1/2, z-1/2'
 
_cell_length_a    10.0893
_cell_length_b    11.7612
_cell_length_c    11.6634
_cell_angle_alpha  90.000
_cell_angle_beta  116.113
_cell_angle_gamma  90.000
 
_shelx_F_squared_multiplier     1.000
 
loop_
 _refln_index_h
 _refln_index_k
 _refln_index_l
 _refln_F_squared_calc
 _refln_F_squared_meas
 _refln_F_squared_sigma
 _refln_observed_status
   1   0   0      193.47      158.30      1.56 o
   2   0   0     1148.77     1172.55     11.15 o
   3   0   0      135.81      136.13      1.86 o
   4   0   0     1108.86     1107.19     10.02 o
   5   0   0     1634.90     1583.83     19.19 o
   6   0   0      129.00      134.67      2.67 o
   7   0   0     1094.04     1161.07     12.58 o
   8   0   0       12.33       12.81      1.25 o
   9   0   0      254.26      257.24      5.18 o
  10   0   0        1.00        2.91      0.88 o
  11   0   0       11.39       11.14      2.10 o
  12   0   0        3.88        4.33      1.18 o
   1   1   0      279.85      213.67      1.72 o
   2   1   0     6234.98     5978.90     35.12 o
   3   1   0     1466.30     1525.17      9.18 o
   4   1   0       11.95       16.41      0.53 o
   5   1   0       44.45       47.81      0.94 o
   6   1   0       14.67       18.24      0.79 o
   7   1   0        7.14        7.24      0.58 o
   8   1   0      113.09      122.88      2.15 o
   9   1   0      102.45      103.52      2.19 o
  10   1   0       40.83       43.75      1.63 o
  11   1   0        9.10        9.61      1.16 o
  12   1   0        0.67        0.32      0.60 o
   0   2   0      436.93      501.36      6.12 o
   1   2   0        4.84        2.08      0.22 o
   2   2   0    24687.26    22711.92    164.63 o
   3   2   0     1452.36     1470.48      9.38 o
   4   2   0      366.58      340.48      2.72 o
   5   2   0      889.10      930.04      6.32 o
   6   2   0       42.69       39.25      0.97 o
   7   2   0      272.83      264.02      3.02 o
   8   2   0       64.30       64.24      1.59 o
   9   2   0      329.48      347.55      4.95 o
  10   2   0       27.63       30.81      1.41 o
  11   2   0        1.44        0.88      0.58 o
  12   2   0        2.63        3.28      0.73 o
   1   3   0      947.69      900.70      7.47 o
   2   3   0      737.86      692.12      5.54 o
   3   3   0      529.91      574.67      4.11 o
   4   3   0      915.24      915.80      6.37 o
   5   3   0      482.27      490.58      4.10 o
   6   3   0       64.26       68.66      1.24 o
   7   3   0      107.98      103.63      1.68 o
   8   3   0      145.39      146.58      2.37 o
   9   3   0       24.71       25.44      1.27 o
  10   3   0        8.23        6.42      0.94 o
  11   3   0       29.38       24.12      1.62 o
  12   3   0       12.02        9.72      1.35 o
   0   4   0      255.58      215.93      4.73 o
   1   4   0       38.48       45.55      0.96 o
   2   4   0      324.72      295.94      3.66 o
   3   4   0      297.60      323.39      3.28 o
   4   4   0      339.95      342.10      3.28 o
   5   4   0      256.75      259.20      3.26 o
   6   4   0        0.12        0.32      0.35 o
   7   4   0      531.27      548.37      5.46 o
   8   4   0       76.15       80.48      2.27 o
   9   4   0       49.83       48.00      1.74 o
  10   4   0        3.63        3.47      0.77 o
  11   4   0        2.58        3.54      0.82 o
  12   4   0       10.60        9.52      1.18 o
   1   5   0      631.06      714.76      6.64 o
   2   5   0       21.10       19.77      1.27 o
   3   5   0       27.32       26.40      1.20 o
   4   5   0        8.91        8.24      0.60 o
   5   5   0        2.49        4.38      0.54 o
   6   5   0      236.78      231.62      6.82 o
   7   5   0      600.29      592.01      6.13 o
   8   5   0      191.74      183.45      3.30 o
   9   5   0       40.62       40.18      1.71 o
  10   5   0        0.02        0.45      0.59 o
  11   5   0        0.02       -0.36      0.94 o
  12   5   0        0.01       -0.05      1.15 o
   0   6   0       26.29       34.04      1.61 o
   1   6   0      166.23      158.00      2.44 o
   2   6   0      108.15      122.36      2.18 o
   3   6   0      204.67      210.67      3.37 o
   4   6   0       86.58       97.83      2.05 o
   5   6   0      276.23      283.59      7.06 o
   6   6   0       96.45       95.43      2.85 o
   7   6   0       48.70       48.99      2.37 o
   8   6   0        0.87        1.03      0.81 o
   9   6   0        9.16        7.22      1.34 o
  10   6   0       40.67       47.59      3.71 o
  11   6   0        0.19       -0.18      1.01 o
   1   7   0     1343.16     1359.51     11.95 o
   2   7   0       81.58       84.62      1.75 o
   3   7   0      284.80      277.67      4.20 o
   4   7   0      330.86      321.29      5.25 o
   5   7   0      309.43      310.57      5.35 o
   6   7   0      418.45      412.22      6.70 o
   7   7   0        5.47        6.73      1.55 o
   8   7   0        2.71        1.77      1.36 o
   9   7   0       19.05       14.06      2.29 o
  10   7   0        6.97        6.30      1.84 o
  11   7   0        0.18       -0.56      1.27 o
   0   8   0       16.74       24.53      1.89 o
   1   8   0      170.68      193.52      3.13 o
   2   8   0       65.12       64.83      1.64 o
   3   8   0       17.97       17.27      1.21 o
   4   8   0       76.75       72.47      2.42 o
   5   8   0        2.29        3.31      0.93 o
   6   8   0       38.50       40.42      2.54 o
   7   8   0      117.81      125.80      7.62 o
   8   8   0        0.02        1.23      1.44 o
   9   8   0        6.64        5.80      1.68 o
  10   8   0        7.07        6.47      1.81 o
  11   8   0        2.45        1.66      1.46 o
   1   9   0      180.86      186.28      3.48 o
   2   9   0      169.45      164.04      3.23 o
   3   9   0       68.01       72.15      2.44 o
   4   9   0       50.16       50.14      2.59 o
   5   9   0       61.72       50.15      2.34 o
   6   9   0       74.80       74.34      5.96 o
   7   9   0        0.39       -0.02      1.09 o
   8   9   0       22.24       19.02      2.56 o
   9   9   0        0.19        0.22      1.22 o
  10   9   0        3.70        3.67      2.48 o
   0  10   0       73.79       79.21      4.96 o
   1  10   0       20.49       21.90      1.44 o
   2  10   0       43.30       41.99      1.92 o
   3  10   0      124.53      133.89      4.00 o
   4  10   0       27.41       29.71      1.99 o
   5  10   0        3.51        4.56      1.34 o
   6  10   0        5.85        5.45      1.48 o
   7  10   0       45.17       55.71      4.13 o
   8  10   0        4.93        5.77      1.78 o
   9  10   0       15.84       17.01      2.60 o
  10  10   0        0.05       -0.41      1.46 o
   1  11   0        9.38       10.41      0.99 o
   2  11   0      123.40      130.54      3.16 o
   3  11   0       77.15       82.94      2.87 o
   4  11   0        7.67        8.17      1.40 o
   5  11   0       13.30        9.09      2.51 o
   6  11   0        3.28        1.03      1.19 o
   7  11   0        7.75        6.56      1.76 o
   8  11   0        0.13        0.34      1.43 o
   9  11   0        0.15       -0.03      1.73 o
   0  12   0       85.93       92.39      4.08 o
   1  12   0        1.59        1.80      0.76 o
   2  12   0        3.58        5.83      1.29 o
   3  12   0       13.43       14.58      2.13 o
   4  12   0       49.82       56.60      3.68 o
   5  12   0       63.90       71.93      5.94 o
   6  12   0       37.09       48.56      5.53 o
   7  12   0        5.28        4.21      1.78 o
   8  12   0        0.09        0.03      1.97 o
   1  13   0       49.65       54.68      2.57 o
   2  13   0        1.22        2.85      0.91 o
   3  13   0        0.98        0.80      1.18 o
   4  13   0        5.06        4.55      1.79 o
   5  13   0        0.80        3.24      1.54 o
   6  13   0        1.01        0.76      2.04 o
   7  13   0        2.63        2.48      2.27 o
   0  14   0        0.35        3.10      1.46 o
   1  14   0        2.39        2.15      1.03 o
   2  14   0        6.54        6.34      1.26 o
   3  14   0        1.05        1.05      1.35 o
   4  14   0       39.68       53.40      5.59 o
   5  14   0        0.01       -1.59      1.62 o
   6  14   0        0.42        0.92      1.95 o
   1  15   0        5.16        3.50      1.19 o
   2  15   0       11.68       10.48      2.89 o
   3  15   0        0.77       -0.57      1.89 o
   4  15   0        0.33       -0.41      1.94 o
   5  15   0        6.77        7.66      2.77 o
   1  16   0        2.16        1.16      2.10 o
   2  16   0       10.79       15.61      3.51 o
   3  16   0        0.08       -0.94      2.13 o
 -13   1   1        3.44        2.57      1.08 o
 -12   1   1       22.02       19.02      1.35 o
 -11   1   1       59.09       62.42      2.33 o
 -10   1   1        1.02        1.63      0.57 o
  -9   1   1      179.96      186.95      2.98 o
  -8   1   1        2.92        2.04      0.42 o
  -7   1   1       81.06       75.03      1.45 o
  -6   1   1       76.72       65.83      1.18 o
  -5   1   1      127.82      116.97      1.43 o
  -4   1   1      909.40      852.12      5.90 o
  -3   1   1     2165.81     2117.59     13.14 o
  -2   1   1      995.72     1015.83      5.98 o
  -1   1   1      183.56      151.48      1.01 o
   0   1   1      260.22      225.21      1.81 o
   1   1   1     1497.81     1557.57     10.35 o
   2   1   1     1603.27     1552.59      9.22 o
   3   1   1        0.46        1.44      0.22 o
   4   1   1      113.02       98.60      1.25 o
   5   1   1        1.55        1.36      0.47 o
   6   1   1      405.81      399.82      3.85 o
   7   1   1       22.83       26.30      1.12 o
   8   1   1       62.99       67.19      1.69 o
   9   1   1        4.14        3.40      0.63 o
  10   1   1        3.62        3.39      0.67 o
  11   1   1        2.45        2.02      0.66 o
  12   1   1        1.66        1.23      0.70 o
 -13   2   1        6.96        7.49      2.07 o
 -12   2   1       16.42       17.79      1.31 o
 -11   2   1       67.84       64.05      1.86 o
 -10   2   1       24.94       23.57      1.27 o
  -9   2   1        0.72        0.77      0.48 o
  -8   2   1        1.20        1.49      0.40 o
  -7   2   1       11.80       11.06      0.66 o
  -6   2   1        0.57        0.32      0.25 o
  -5   2   1      132.57      121.78      1.45 o
  -4   2   1     2237.64     2224.69     13.23 o
  -3   2   1      618.70      574.82      3.84 o
  -2   2   1    24081.47    22084.01    177.92 o
  -1   2   1     2659.89     2632.64     27.48 o
   0   2   1      162.44      145.15      1.74 o
   1   2   1        2.75        3.71      0.31 o
   2   2   1      372.10      403.26      2.99 o
   3   2   1       16.24       19.09      0.57 o
   4   2   1        0.16        0.43      0.20 o
   5   2   1      729.75      746.35      5.83 o
   6   2   1       43.46       43.12      1.06 o
   7   2   1        2.22        1.33      0.37 o
   8   2   1       12.96       10.98      0.84 o
   9   2   1        0.48       -0.12      0.44 o
  10   2   1        8.12        6.81      0.82 o
  11   2   1        5.72        5.28      0.77 o
  12   2   1        0.37        0.64      0.99 o
 -12   3   1        5.28        5.33      0.94 o
 -11   3   1       31.63       30.10      2.26 o
 -10   3   1      167.24      173.10      3.43 o
  -9   3   1      142.83      147.39      2.95 o
  -8   3   1        2.75        2.69      0.45 o
  -7   3   1      140.08      139.90      2.24 o
  -6   3   1      304.73      314.26      3.26 o
  -5   3   1      389.46      398.84      4.98 o
  -4   3   1      942.78      977.31      6.30 o
  -3   3   1      829.35      916.04      7.04 o
  -2   3   1    12309.60    11503.73     99.92 o
  -1   3   1      274.74      274.75      2.81 o
   0   3   1       47.97       56.01      1.12 o
   1   3   1     1214.91     1190.53      9.64 o
   2   3   1      182.14      190.62      2.10 o
   3   3   1      482.67      413.06      3.24 o
   4   3   1      993.70      963.64      6.83 o
   5   3   1        5.99        3.29      0.41 o
   6   3   1      468.12      462.21      4.20 o
   7   3   1      204.83      201.04      2.55 o
   8   3   1       70.48       75.34      1.67 o
   9   3   1        4.78        3.79      0.59 o
  10   3   1        4.75        5.08      0.87 o
  11   3   1        0.95        2.64      0.78 o
  12   3   1        5.11        5.31      1.21 o
 -12   4   1        7.18        5.89      0.96 o
 -11   4   1       25.22       23.15      1.54 o
 -10   4   1        6.70        7.09      0.91 o
  -9   4   1       60.38       56.96      1.81 o
  -8   4   1        0.42        0.08      0.47 o
  -7   4   1       47.32       43.95      1.24 o
  -6   4   1      134.69      127.72      1.93 o
  -5   4   1        9.39       10.39      0.48 o
  -4   4   1     2195.23     2318.27     15.85 o
  -3   4   1        2.70       10.55      0.57 o
  -2   4   1      597.62      604.14      6.23 o
  -1   4   1      208.66      213.81      2.53 o
   0   4   1     1486.89     1476.15     12.20 o
   1   4   1      587.95      568.28      5.30 o
   2   4   1      161.15      144.82      1.81 o
   3   4   1       92.84      109.36      1.82 o
   4   4   1       28.65       23.94      0.80 o
   5   4   1       13.34       12.20      0.80 o
   6   4   1       18.48       20.50      1.18 o
   7   4   1      379.62      371.61      4.59 o
   8   4   1       47.71       47.56      1.70 o
   9   4   1      110.97      108.58      2.59 o
  10   4   1        1.00        0.62      0.64 o
  11   4   1        0.63        0.48      0.72 o
  12   4   1        0.18        1.25      1.47 o
 -12   5   1        0.06        0.87      1.01 o
 -11   5   1       18.84       20.26      2.09 o
 -10   5   1        3.57        1.71      1.05 o
  -9   5   1       25.20       29.12      2.24 o
  -8   5   1      559.99      571.34      6.47 o
  -7   5   1       21.93       27.25      1.53 o
  -6   5   1       10.93       11.51      0.96 o
  -5   5   1        4.62        5.18      0.58 o
  -4   5   1     3321.16     3341.52     30.91 o
  -3   5   1       19.17       15.80      1.01 o
  -2   5   1      135.61      112.34      1.72 o
  -1   5   1     6887.45     7111.00     53.15 o
   0   5   1     1975.42     1978.35     16.26 o
   1   5   1     1987.38     1924.97     14.54 o
   2   5   1        2.75        3.61      0.44 o
   3   5   1      445.38      430.45      4.25 o
   4   5   1      287.50      281.06      3.32 o
   5   5   1      353.44      337.31      4.59 o
   6   5   1       23.87       22.62      1.37 o
   7   5   1      194.34      200.75      3.38 o
   8   5   1       89.96       93.39      2.91 o
   9   5   1       12.88       12.24      1.11 o
  10   5   1       45.38       51.89      2.98 o
  11   5   1       12.61       13.80      2.07 o
 -12   6   1        0.88       -0.01      1.03 o
 -11   6   1        0.61        0.98      1.03 o
 -10   6   1       41.85       40.42      2.76 o
  -9   6   1       13.49       12.37      1.54 o
  -8   6   1        0.13        0.41      0.73 o
  -7   6   1        9.71        8.67      1.54 o
  -6   6   1      138.20      128.48      3.23 o
  -5   6   1       16.91       18.34      1.33 o
  -4   6   1        0.89        0.57      0.34 o
  -3   6   1      466.14      452.92      6.04 o
  -2   6   1      526.87      581.37      5.47 o
  -1   6   1       89.58       77.24      1.62 o
   0   6   1      202.89      223.77      3.34 o
   1   6   1      368.76      393.18      4.16 o
   2   6   1      142.83      131.91      2.26 o
   3   6   1       49.97       49.75      1.26 o
   4   6   1        7.50        6.79      0.70 o
   5   6   1        2.38        1.17      0.52 o
   6   6   1       16.17       14.52      1.20 o
   7   6   1      186.48      189.27      4.43 o
   8   6   1        6.82        5.89      1.15 o
   9   6   1       14.85       12.98      1.71 o
  10   6   1        3.17        1.96      1.05 o
  11   6   1        5.36        3.37      1.29 o
 -11   7   1        0.21       -0.05      1.35 o
 -10   7   1        4.84        5.41      1.66 o
  -9   7   1        0.86        3.89      1.51 o
  -8   7   1        2.84        6.49      1.61 o
  -7   7   1       15.57       11.78      1.48 o
  -6   7   1      564.18      556.82      8.06 o
  -5   7   1        8.38        8.67      1.23 o
  -4   7   1      847.20      840.91     10.19 o
  -3   7   1      191.32      175.84      3.09 o
  -2   7   1      775.35      793.87      7.20 o
  -1   7   1        3.75        1.38      0.41 o
   0   7   1      353.26      349.50      4.24 o
   1   7   1     2605.16     2636.17     19.92 o
   2   7   1       27.85       26.37      1.16 o
   3   7   1      377.45      358.13      4.98 o
   4   7   1        1.52        1.66      0.68 o
   5   7   1     1795.20     1747.69     19.02 o
   6   7   1        0.90        1.71      0.88 o
   7   7   1        0.28       -0.13      0.91 o
   8   7   1        8.52        9.42      1.83 o
   9   7   1        4.19        0.72      1.27 o
  10   7   1       22.05       25.49      3.06 o
  11   7   1        1.21        0.24      1.09 o
 -11   8   1        0.14       -0.01      1.23 o
 -10   8   1        6.39        8.06      1.99 o
  -9   8   1        6.53        6.55      2.20 o
  -8   8   1        5.69        5.10      1.48 o
  -7   8   1        1.82        1.36      0.92 o
  -6   8   1       21.92       24.67      1.98 o
  -5   8   1      152.94      157.02      5.44 o
  -4   8   1       18.03       17.12      1.22 o
  -3   8   1        3.31        2.76      0.64 o
  -2   8   1      247.74      252.39      3.57 o
  -1   8   1       45.62       50.02      1.54 o
   0   8   1      323.59      344.75      4.00 o
   1   8   1        3.43        3.79      0.55 o
   2   8   1      129.29      127.09      2.49 o
   3   8   1        1.78        2.79      0.75 o
   4   8   1        5.30        3.62      0.92 o
   5   8   1       29.20       31.26      1.98 o
   6   8   1       21.34       20.17      4.23 o
   7   8   1        0.89        1.32      1.11 o
   8   8   1        2.29        1.51      1.21 o
   9   8   1        0.00        0.64      1.31 o
  10   8   1        0.13        0.73      3.19 o
 -11   9   1        0.03        0.75      1.51 o
 -10   9   1        6.48        2.93      1.59 o
  -9   9   1        0.72        5.62      2.09 o
  -8   9   1        9.65       15.51      2.33 o
  -7   9   1        4.34        3.47      1.37 o
  -6   9   1      112.02      113.89     11.84 o
  -5   9   1        0.90        0.92      0.99 o
  -4   9   1      325.37      329.49      5.67 o
  -3   9   1      121.40      121.71      2.81 o
  -2   9   1      140.69      146.34      2.73 o
  -1   9   1       59.63       54.79      1.82 o
   0   9   1       32.69       35.40      1.44 o
   1   9   1      119.17      119.51      2.49 o
   2   9   1      454.55      462.69      6.16 o
   3   9   1     1640.56     1678.97     18.45 o
   4   9   1        0.78        0.19      0.70 o
   5   9   1        6.70        4.52      1.09 o
   6   9   1       46.76       44.07      5.25 o
   7   9   1       17.71       15.64      3.42 o
   8   9   1        4.31        6.67      1.83 o
   9   9   1       10.84       14.14      2.77 o
  10   9   1        1.33        3.30      2.28 o
 -10  10   1        2.73        1.04      2.54 o
  -9  10   1       12.43        8.74      1.99 o
  -8  10   1       74.65       96.77      7.11 o
  -7  10   1        7.22        8.32      1.81 o
  -6  10   1       41.64       43.05      5.33 o
  -5  10   1       12.90       10.25      1.41 o
  -4  10   1        1.18        0.26      0.73 o
  -3  10   1      219.07      229.85      4.61 o
  -2  10   1        2.99        1.28      0.59 o
  -1  10   1        0.03        0.60      0.61 o
   0  10   1       42.70       42.89      2.17 o
   1  10   1      151.21      151.96      3.27 o
   2  10   1       12.65       11.54      1.19 o
   3  10   1       23.31       23.13      1.78 o
   4  10   1       75.08       80.45      2.90 o
   5  10   1      116.14      116.89      6.56 o
   6  10   1        6.93        6.15      3.60 o
   7  10   1        2.89        3.34      1.46 o
   8  10   1        2.19       -1.07      1.66 o
   9  10   1        0.41       -0.90      1.80 o
  -9  11   1        5.74        7.79      2.13 o
  -8  11   1        2.76        3.78      1.70 o
  -7  11   1       23.97       26.95      7.90 o
  -6  11   1       14.21       14.04      2.17 o
  -5  11   1        5.39        5.25      2.05 o
  -4  11   1        8.04        9.60      1.78 o
  -3  11   1       27.55       24.51      2.50 o
  -2  11   1       51.99       55.99      2.11 o
  -1  11   1       12.77       13.45      1.95 o
   0  11   1      102.16      104.78      2.94 o
   1  11   1       49.60       49.75      1.83 o
   2  11   1       12.98       13.36      1.31 o
   3  11   1        0.04       -0.05      0.83 o
   4  11   1        3.08        3.93      1.59 o
   5  11   1       28.17       29.80      2.93 o
   6  11   1        0.37        1.62      1.23 o
   7  11   1        3.63        6.60      2.51 o
   8  11   1       26.21       20.29      3.78 o
   9  11   1        0.25       -1.23      1.77 o
  -9  12   1        5.24        6.23      2.15 o
  -8  12   1       24.21       29.75      4.81 o
  -7  12   1       22.00       24.53      5.39 o
  -6  12   1       40.97       45.63      3.73 o
  -5  12   1       47.37       56.09      3.73 o
  -4  12   1        1.81       -0.52      1.67 o
  -3  12   1        5.34        7.61      2.55 o
  -2  12   1        9.10       12.09      1.60 o
  -1  12   1       10.36       12.04      1.44 o
   0  12   1       33.81       33.47      2.34 o
   1  12   1        0.47        0.29      0.71 o
   2  12   1       53.51       56.12      3.06 o
   3  12   1        7.18        7.73      1.74 o
   4  12   1       17.26       18.96      3.26 o
   5  12   1       58.33       62.07      5.19 o
   6  12   1       14.17       14.49      3.29 o
   7  12   1       37.22       37.34      4.97 o
   8  12   1        0.12        1.22      2.10 o
  -8  13   1        5.18        0.07      1.95 o
  -7  13   1        3.18        3.13      1.71 o
  -6  13   1        0.04        1.48      1.54 o
  -5  13   1       42.65       44.26      3.79 o
  -4  13   1        0.25       -0.53      1.17 o
  -3  13   1        0.59        0.17      1.14 o
  -2  13   1        2.35        2.12      0.94 o
  -1  13   1       54.94       48.04      2.49 o
   0  13   1       34.36       40.25      2.42 o
   1  13   1       17.70       20.15      2.33 o
   2  13   1        1.02        0.54      0.83 o
   3  13   1        0.12        0.09      1.67 o
   4  13   1        0.33        1.84      2.03 o
   5  13   1        1.65        2.21      2.10 o
   6  13   1       25.56       25.69      4.21 o
   7  13   1        0.56        1.32      2.12 o
  -7  14   1        2.06        2.04      2.14 o
  -6  14   1        3.70        4.07      1.85 o
  -5  14   1       13.28       16.49      3.03 o
  -4  14   1       10.95       11.10      2.22 o
  -3  14   1       10.71       18.65      5.67 o
  -2  14   1       28.62       28.68      2.45 o
  -1  14   1       38.79       42.09      2.58 o
   0  14   1       26.12       29.09      2.21 o
   1  14   1       12.38        8.83      2.03 o
   2  14   1       24.63       28.37      3.93 o
   3  14   1       21.82       25.98      4.19 o
   4  14   1       43.80       44.76      5.35 o
   5  14   1       12.83       15.50      3.60 o
   6  14   1        1.33        2.24      2.09 o
  -5  15   1        1.29        2.77      2.28 o
  -4  15   1        0.17        1.29      1.60 o
  -3  15   1        0.34        0.95      1.18 o
  -2  15   1        4.59        3.87      1.37 o
  -1  15   1        0.21       -0.69      1.28 o
   0  15   1        2.07        3.36      2.01 o
   1  15   1        9.13        6.19      3.42 o
   2  15   1        1.19        2.40      2.05 o
   3  15   1       16.69       15.35      3.44 o
   4  15   1        4.28        8.37      2.93 o
   5  15   1        1.38        1.38      2.41 o
  -2  16   1        0.00        0.41      1.86 o
  -1  16   1        6.85        6.87      2.13 o
   0  16   1       21.81       26.31      3.35 o
   1  16   1        2.42        0.28      1.82 o
   2  16   1       33.84       41.17      5.49 o
 -13   0   2        2.75        0.94      1.05 o
 -12   0   2      116.11      127.39      4.85 o
 -11   0   2       62.74       64.61      6.11 o
 -10   0   2        2.62        3.02      1.11 o
  -9   0   2        0.11        0.06      0.54 o
  -8   0   2      126.54      115.29      2.74 o
  -7   0   2       14.79       12.53      1.20 o
  -6   0   2      161.43      182.13      2.82 o
  -5   0   2     2846.88     2871.33     28.98 o
  -4   0   2       35.94       23.60      0.83 o
  -3   0   2     6805.49     6761.92     63.08 o
  -2   0   2     1043.87     1024.20     11.21 o
  -1   0   2     7328.34     7036.75     92.17 o
   0   0   2      321.18      333.52      3.08 o
   1   0   2     4479.74     4422.57     45.87 o
   2   0   2     3291.29     3363.16     27.40 o
   3   0   2      553.67      566.93      5.67 o
   4   0   2     1273.08     1293.40     12.62 o
   5   0   2      464.50      530.10      6.47 o
   6   0   2     1407.17     1409.49     14.64 o
   7   0   2      178.26      177.12      4.06 o
   8   0   2       91.40       85.00      4.13 o
   9   0   2       51.56       51.83      3.86 o
  10   0   2        0.02       -0.46      0.69 o
  11   0   2       11.18       11.31      1.66 o
 -13   1   2        0.94        1.16      0.73 o
 -12   1   2       18.10       19.50      1.70 o
 -11   1   2       10.15        9.63      1.04 o
 -10   1   2        1.58        1.35      0.53 o
  -9   1   2        3.06        2.35      0.57 o
  -8   1   2       40.50       43.80      1.18 o
  -7   1   2       24.19       22.97      1.11 o
  -6   1   2        1.98        1.48      0.27 o
  -5   1   2      468.29      487.01      3.69 o
  -4   1   2     1400.32     1460.27      8.96 o
  -3   1   2     2390.86     2323.78     14.18 o
  -2   1   2        5.01        8.58      0.52 o
  -1   1   2    12297.78    11286.63     65.33 o
   0   1   2      254.04      246.48      1.78 o
   1   1   2      299.45      305.74      2.60 o
   2   1   2      299.68      291.09      2.38 o
   3   1   2     1494.67     1558.71      9.58 o
   4   1   2        2.80        1.58      0.28 o
   5   1   2      204.38      214.79      2.75 o
   6   1   2      133.60      138.06      2.02 o
   7   1   2        0.49        1.32      0.44 o
   8   1   2       21.58       18.62      1.59 o
   9   1   2        0.00       -0.02      0.49 o
  10   1   2        0.81        0.87      0.59 o
  11   1   2        0.63        0.09      0.58 o
 -13   2   2        0.04        1.06      0.85 o
 -12   2   2        5.84        5.18      1.08 o
 -11   2   2        3.67        3.98      0.70 o
 -10   2   2       85.58       93.71      2.14 o
  -9   2   2       12.98       14.98      0.97 o
  -8   2   2       68.33       70.17      1.46 o
  -7   2   2       55.36       55.99      1.24 o
  -6   2   2      111.97      100.75      1.45 o
  -5   2   2        0.38        0.04      0.19 o
  -4   2   2       86.48       83.95      1.09 o
  -3   2   2    13438.79    12721.86     71.04 o
  -2   2   2     1374.13     1393.63      8.68 o
  -1   2   2     6558.02     6436.66     52.13 o
   0   2   2      699.75      661.01      4.68 o
   1   2   2      910.22      908.26      5.62 o
   2   2   2      382.68      365.13      2.82 o
   3   2   2      137.20      155.82      1.67 o
   4   2   2     2279.10     2357.33     14.28 o
   5   2   2      297.26      287.02      2.95 o
   6   2   2      549.83      557.55      4.97 o
   7   2   2       27.81       32.26      1.22 o
   8   2   2       22.58       19.73      1.12 o
   9   2   2       49.27       50.02      1.93 o
  10   2   2        1.09        1.48      0.57 o
  11   2   2       24.84       26.82      1.39 o
 -13   3   2        1.86        0.95      0.91 o
 -12   3   2       10.81       11.85      1.24 o
 -11   3   2        0.09        0.51      0.62 o
 -10   3   2      260.05      276.18      4.42 o
  -9   3   2        8.74        8.07      0.88 o
  -8   3   2       13.09       13.53      0.92 o
  -7   3   2       22.19       25.07      1.12 o
  -6   3   2      742.47      783.34      6.30 o
  -5   3   2      156.61      149.85      1.63 o
  -4   3   2       12.53        7.33      0.36 o
  -3   3   2     9467.74     9537.74     67.36 o
  -2   3   2      433.39      416.01      4.01 o
  -1   3   2      102.44      114.38      1.45 o
   0   3   2      654.99      668.68      5.74 o
   1   3   2       42.42       53.08      0.90 o
   2   3   2      126.24      148.35      1.47 o
   3   3   2       26.42       25.95      0.66 o
   4   3   2       59.84       66.22      0.97 o
   5   3   2       77.75       78.19      1.30 o
   6   3   2       14.32       13.61      0.71 o
   7   3   2       20.83       18.22      1.09 o
   8   3   2        1.26        2.05      0.50 o
   9   3   2        3.87        3.31      0.60 o
  10   3   2       12.40        9.16      1.18 o
  11   3   2        0.00       -0.07      0.75 o
 -13   4   2        9.54        9.30      1.32 o
 -12   4   2        9.76       10.32      1.17 o
 -11   4   2        2.50        2.38      0.85 o
 -10   4   2        4.89        5.97      0.83 o
  -9   4   2       12.27       12.34      1.03 o
  -8   4   2       30.04       33.13      1.41 o
  -7   4   2       14.30       12.40      0.77 o
  -6   4   2     1035.97     1019.27      7.18 o
  -5   4   2     2896.22     2837.00     20.57 o
  -4   4   2     1032.81      948.13      7.13 o
  -3   4   2      323.91      381.62      3.54 o
  -2   4   2      626.85      701.61      6.36 o
  -1   4   2      216.06      185.16      2.05 o
   0   4   2     1043.03     1024.99      8.61 o
   1   4   2      380.08      390.11      3.98 o
   2   4   2     2492.23     2538.30     17.20 o
   3   4   2     1440.42     1496.44     15.37 o
   4   4   2      240.21      229.54      2.41 o
   5   4   2        3.63        3.82      0.49 o
   6   4   2       22.27       23.41      1.09 o
   7   4   2       84.53       89.09      2.12 o
   8   4   2        8.05        7.14      0.88 o
   9   4   2       43.92       48.13      1.91 o
  10   4   2        0.18        0.55      0.67 o
  11   4   2        7.19        7.18      1.07 o
 -12   5   2       11.34       11.77      1.94 o
 -11   5   2        7.12        5.61      1.52 o
 -10   5   2        6.17        5.18      1.14 o
  -9   5   2        7.47        7.30      1.12 o
  -8   5   2      412.97      406.50      8.27 o
  -7   5   2      148.30      147.50      2.98 o
  -6   5   2      255.01      250.40      3.34 o
  -5   5   2       74.08       83.10      1.70 o
  -4   5   2      310.55      290.29      3.17 o
  -3   5   2      657.67      669.37      7.14 o
  -2   5   2      409.54      427.19      4.46 o
  -1   5   2     1067.70     1171.00      9.99 o
   0   5   2       52.10       66.28      1.35 o
   1   5   2       63.80       63.54      1.29 o
   2   5   2        3.97        2.98      0.37 o
   3   5   2       34.54       40.39      1.18 o
   4   5   2      673.30      680.07      7.36 o
   5   5   2      274.72      262.12      4.00 o
   6   5   2        6.81        4.64      0.58 o
   7   5   2       84.70       82.81      2.42 o
   8   5   2        8.71        9.60      0.98 o
   9   5   2        1.77        3.23      0.75 o
  10   5   2        1.70        2.02      1.02 o
  11   5   2        0.82        2.41      1.18 o
 -12   6   2        4.56        2.62      1.14 o
 -11   6   2       18.68       17.61      2.02 o
 -10   6   2       13.85       19.01      1.95 o
  -9   6   2       23.18       18.50      2.63 o
  -8   6   2      246.88      246.59      5.56 o
  -7   6   2      292.44      271.59      5.11 o
  -6   6   2      168.97      165.84      5.29 o
  -5   6   2        1.51        1.33      0.50 o
  -4   6   2      635.77      649.38      8.16 o
  -3   6   2      186.59      167.52      2.57 o
  -2   6   2      642.12      709.41      6.28 o
  -1   6   2        1.32        0.14      0.28 o
   0   6   2      177.98      199.41      2.77 o
   1   6   2      210.05      210.08      2.75 o
   2   6   2      136.57      117.95      2.15 o
   3   6   2        3.85        5.01      1.56 o
   4   6   2      749.67      766.91      8.43 o
   5   6   2      110.44      120.66      2.98 o
   6   6   2        4.32        6.14      1.42 o
   7   6   2      258.79      267.39      5.54 o
   8   6   2        0.02        1.23      0.85 o
   9   6   2       10.45       13.89      1.77 o
  10   6   2        3.99        5.30      1.38 o
  11   6   2       12.26       13.20      2.50 o
 -12   7   2        1.07        3.79      1.83 o
 -11   7   2        0.37        2.15      1.38 o
 -10   7   2       39.58       38.92      5.74 o
  -9   7   2       24.97       28.63      2.91 o
  -8   7   2       18.82       12.63      1.88 o
  -7   7   2        0.06        0.29      1.43 o
  -6   7   2      191.47      182.45      4.77 o
  -5   7   2       73.94       68.74      2.67 o
  -4   7   2       78.88       78.25      2.22 o
  -3   7   2      261.54      257.68      3.79 o
  -2   7   2      507.07      523.91      5.18 o
  -1   7   2       32.68       41.22      1.26 o
   0   7   2       12.53       11.25      0.81 o
   1   7   2        4.25        3.34      0.48 o
   2   7   2        1.46        2.35      0.50 o
   3   7   2      667.78      678.75      8.65 o
   4   7   2       76.61       82.43      2.56 o
   5   7   2      687.19      679.50      9.26 o
   6   7   2      198.42      206.42      8.49 o
   7   7   2        1.42        2.88      1.24 o
   8   7   2       20.70       23.64      2.69 o
   9   7   2        0.11       -1.11      1.11 o
  10   7   2       19.14       21.27      2.74 o
 -11   8   2        0.34        1.04      1.39 o
 -10   8   2       96.88       94.76      7.62 o
  -9   8   2        0.81       -1.13      1.14 o
  -8   8   2       11.45       11.96      1.99 o
  -7   8   2        0.19        1.04      0.84 o
  -6   8   2       96.23      100.90      4.43 o
  -5   8   2       59.90       54.46      2.16 o
  -4   8   2        1.92        0.76      0.52 o
  -3   8   2      110.46      103.78      2.34 o
  -2   8   2        2.63        2.24      0.49 o
  -1   8   2      391.16      366.68      4.87 o
   0   8   2      227.50      237.21      3.75 o
   1   8   2        0.03       -0.35      0.35 o
   2   8   2      495.83      497.16      5.78 o
   3   8   2       98.24       96.50      2.80 o
   4   8   2        1.36        2.35      0.85 o
   5   8   2       84.14       77.99      3.09 o
   6   8   2       33.48       32.07      3.44 o
   7   8   2        0.81       -0.48      1.04 o
   8   8   2       27.97       24.51      3.06 o
   9   8   2       31.34       36.64      4.88 o
  10   8   2        0.62        0.38      1.93 o
 -11   9   2        0.20        2.04      1.56 o
 -10   9   2        0.03        1.55      1.49 o
  -9   9   2        2.51       -0.09      1.36 o
  -8   9   2       23.01       18.65      2.46 o
  -7   9   2       10.94        8.88      1.76 o
  -6   9   2       61.28       55.62      3.16 o
  -5   9   2      156.09      134.79      3.70 o
  -4   9   2      297.88      316.12      5.43 o
  -3   9   2        0.69        1.18      0.57 o
  -2   9   2       32.65       31.60      1.34 o
  -1   9   2      186.20      186.11      3.36 o
   0   9   2      350.02      370.20      4.79 o
   1   9   2      398.80      405.07      5.14 o
   2   9   2        0.15       -0.51      0.51 o
   3   9   2      985.73      998.41     12.29 o
   4   9   2        2.48        1.97      0.83 o
   5   9   2        7.94        8.54      2.29 o
   6   9   2        0.88        0.83      1.01 o
   7   9   2        6.40        4.08      2.05 o
   8   9   2       62.27       60.51      5.18 o
   9   9   2        3.88        3.98      2.50 o
 -10  10   2       10.69       18.15      2.74 o
  -9  10   2       38.02       43.56      3.96 o
  -8  10   2       64.76       77.98      6.69 o
  -7  10   2        2.03        3.42      2.15 o
  -6  10   2        3.76        1.90      1.20 o
  -5  10   2       21.65       23.83      2.47 o
  -4  10   2       15.24       10.50      1.69 o
  -3  10   2       12.91       11.39      2.07 o
  -2  10   2       13.19       14.46      1.25 o
  -1  10   2      191.11      187.66      3.79 o
   0  10   2      424.61      436.55      5.79 o
   1  10   2       48.25       43.47      1.91 o
   2  10   2        8.82        9.61      1.13 o
   3  10   2        0.00        0.21      0.79 o
   4  10   2       32.86       33.02      2.51 o
   5  10   2       41.91       47.34      3.56 o
   6  10   2       30.61       42.50      4.94 o
   7  10   2        0.61       -0.40      1.57 o
   8  10   2        2.53        2.34      2.05 o
   9  10   2        2.31        6.42      2.80 o
 -10  11   2        2.11        3.46      1.81 o
  -9  11   2        2.73        6.40      1.92 o
  -8  11   2        6.29        5.64      1.82 o
  -7  11   2        5.81        2.35      2.25 o
  -6  11   2       73.17       75.83      3.95 o
  -5  11   2        4.37        3.67      1.36 o
  -4  11   2       17.08       14.86      2.04 o
  -3  11   2      198.64      181.13      5.63 o
  -2  11   2      189.60      207.14      4.88 o
  -1  11   2      105.10      112.59      4.50 o
   0  11   2       23.62       28.35      1.88 o
   1  11   2      383.62      403.33      6.32 o
   2  11   2       32.42       34.44      2.97 o
   3  11   2        5.13        4.91      1.47 o
   4  11   2        6.66        3.68      1.94 o
   5  11   2       10.29        7.84      2.54 o
   6  11   2        0.01       -1.39      1.73 o
   7  11   2        2.80        5.25      2.48 o
   8  11   2        6.16        4.66      2.46 o
  -9  12   2        0.97       -0.62      1.39 o
  -8  12   2        5.63        6.42      1.97 o
  -7  12   2       35.30       46.01      3.97 o
  -6  12   2       11.36       16.15      2.32 o
  -5  12   2        0.00       -1.04      1.04 o
  -4  12   2       50.33       49.37      3.40 o
  -3  12   2       84.35       80.80      3.94 o
  -2  12   2       96.07      100.99      3.50 o
  -1  12   2       68.27       56.09      2.44 o
   0  12   2        1.00        2.21      1.90 o
   1  12   2      140.95      144.95      3.68 o
   2  12   2        3.49        3.77      1.46 o
   3  12   2        8.46       10.24      2.63 o
   4  12   2        9.64        8.88      2.62 o
   5  12   2        0.53       -1.60      1.60 o
   6  12   2        0.49        1.34      1.86 o
   7  12   2        4.11        1.36      2.08 o
  -8  13   2        0.94        0.55      1.53 o
  -7  13   2        1.49       -1.00      1.44 o
  -6  13   2        8.99        7.52      2.39 o
  -5  13   2       16.09       15.65      2.36 o
  -4  13   2       38.44       39.12      4.43 o
  -3  13   2        4.51        3.12      3.36 o
  -2  13   2       14.00       17.35      1.99 o
  -1  13   2        6.44        5.49      1.23 o
   0  13   2       23.17       24.56      3.40 o
   1  13   2        3.85        2.03      1.45 o
   2  13   2        8.40        6.14      3.51 o
   3  13   2       17.15       26.01      4.11 o
   4  13   2        2.77        5.31      2.41 o
   5  13   2        4.66        6.33      2.56 o
   6  13   2        0.27       -0.78      1.67 o
   7  13   2        1.59        3.81      2.70 o
  -7  14   2        0.00       -0.05      1.50 o
  -6  14   2        0.03       -0.61      1.44 o
  -5  14   2       22.33       19.93      2.78 o
  -4  14   2        0.58        0.62      1.29 o
  -3  14   2        0.49        1.78      1.19 o
  -2  14   2        1.80        2.51      1.53 o
  -1  14   2       29.30       25.07      3.05 o
   0  14   2        1.25        0.73      1.29 o
   1  14   2        0.04       -1.11      1.11 o
   2  14   2        2.77        1.60      1.35 o
   3  14   2       37.05       32.71      4.63 o
   4  14   2       14.12       18.41      3.71 o
   5  14   2        3.98        3.13      2.41 o
  -5  15   2        1.46        2.45      2.64 o
  -4  15   2       14.75       21.72      4.79 o
  -3  15   2        3.90        1.71      2.38 o
  -2  15   2       22.40       22.10      7.13 o
  -1  15   2        3.39        2.08      1.61 o
   0  15   2        2.36        2.23      1.60 o
   1  15   2        1.66        0.87      1.54 o
   2  15   2        0.32        2.56      2.07 o
   3  15   2        9.69        7.48      2.77 o
   4  15   2        4.70        5.11      2.67 o
  -3  16   2        4.93        4.25      3.37 o
  -2  16   2        1.08       -0.27      1.58 o
  -1  16   2        4.53        6.86      2.21 o
   0  16   2        1.05        2.21      1.80 o
   1  16   2       13.92       16.51      3.78 o
   2  16   2        8.90       11.20      3.13 o
 -13   1   3        3.74        3.44      0.81 o
 -12   1   3       96.19      100.24      2.75 o
 -11   1   3        0.01       -0.04      0.51 o
 -10   1   3       99.59       99.05      2.28 o
  -9   1   3       69.05       66.24      1.59 o
  -8   1   3      105.98      108.60      1.85 o
  -7   1   3      887.67      872.54      6.92 o
  -6   1   3       68.57       72.33      1.16 o
  -5   1   3     2084.36     2046.88     12.46 o
  -4   1   3        2.92        5.55      0.32 o
  -3   1   3     1239.53     1236.64      8.02 o
  -2   1   3      332.04      313.74      2.37 o
  -1   1   3      261.08      244.44      2.25 o
   0   1   3     1663.57     1672.63     10.39 o
   1   1   3       57.49       71.85      0.91 o
   2   1   3     1730.02     1682.46     10.90 o
   3   1   3     1671.31     1777.82     10.93 o
   4   1   3      244.11      246.84      2.49 o
   5   1   3      121.01      118.52      1.95 o
   6   1   3       40.21       42.84      1.16 o
   7   1   3       85.98       84.52      2.44 o
   8   1   3       37.58       36.29      1.52 o
   9   1   3       23.69       25.92      1.38 o
  10   1   3        1.28        1.01      0.60 o
  11   1   3        0.98        1.25      0.70 o
 -13   2   3        4.28        5.55      1.08 o
 -12   2   3        1.35        2.07      0.79 o
 -11   2   3        7.36        9.20      0.90 o
 -10   2   3        0.13        0.23      0.46 o
  -9   2   3       19.85       19.07      1.01 o
  -8   2   3        0.02        0.02      0.32 o
  -7   2   3      671.61      693.82      5.50 o
  -6   2   3        9.04       14.43      0.65 o
  -5   2   3      330.17      361.59      5.35 o
  -4   2   3      109.76      100.33      1.16 o
  -3   2   3     4172.76     4237.34     23.12 o
  -2   2   3       16.60       16.26      0.32 o
  -1   2   3       10.38        9.64      0.29 o
   0   2   3     2599.15     2525.80     14.35 o
   1   2   3       35.07       26.92      0.67 o
   2   2   3     2013.83     2168.07     13.67 o
   3   2   3       26.87       28.36      0.70 o
   4   2   3      896.81      934.23      6.68 o
   5   2   3       21.35       22.42      0.86 o
   6   2   3       15.91       15.59      0.82 o
   7   2   3       36.50       39.33      1.32 o
   8   2   3        9.65        9.68      0.85 o
   9   2   3        2.97        1.49      0.57 o
  10   2   3        4.18        5.01      1.04 o
  11   2   3        0.16        0.83      0.80 o
 -13   3   3        5.29        6.09      1.24 o
 -12   3   3       16.44       17.37      1.42 o
 -11   3   3       18.48       16.57      1.29 o
 -10   3   3       56.62       56.97      1.93 o
  -9   3   3       89.58       92.85      2.19 o
  -8   3   3        6.33        6.58      0.64 o
  -7   3   3      120.35      109.01      1.79 o
  -6   3   3      123.08      119.37      1.63 o
  -5   3   3     1896.96     1878.77     10.85 o
  -4   3   3     1312.15     1363.72      8.39 o
  -3   3   3        9.00        8.60      0.38 o
  -2   3   3      647.89      616.89      5.25 o
  -1   3   3        1.04        0.74      0.43 o
   0   3   3     2085.72     2082.35     12.96 o
   1   3   3     3308.88     3470.00     20.96 o
   2   3   3        7.20       10.71      0.52 o
   3   3   3        7.31        4.02      0.39 o
   4   3   3       25.16       20.78      0.68 o
   5   3   3      712.62      702.64      6.23 o
   6   3   3       16.77       16.45      0.78 o
   7   3   3       67.58       63.17      1.51 o
   8   3   3        3.93        3.75      0.67 o
   9   3   3       14.44       16.55      2.05 o
  10   3   3       40.43       44.41      2.02 o
  11   3   3        2.52        3.98      1.16 o
 -13   4   3        0.42        0.73      0.75 o
 -12   4   3        1.62        1.01      0.68 o
 -11   4   3        4.41        3.86      0.83 o
 -10   4   3        4.44        3.54      0.71 o
  -9   4   3        4.46        5.76      0.72 o
  -8   4   3       14.74       14.32      0.88 o
  -7   4   3        1.46        1.22      0.57 o
  -6   4   3       98.67       94.99      1.33 o
  -5   4   3     4899.44     5145.86     33.84 o
  -4   4   3     1077.08     1140.00      8.32 o
  -3   4   3        9.01       10.15      0.41 o
  -2   4   3        5.33       12.02      0.46 o
  -1   4   3     1604.37     1645.87     13.15 o
   0   4   3      801.57      888.39      6.89 o
   1   4   3       12.36       18.29      0.66 o
   2   4   3      103.39      120.93      1.94 o
   3   4   3       61.75       53.81      0.96 o
   4   4   3      165.10      159.40      2.50 o
   5   4   3       25.23       30.74      1.10 o
   6   4   3        0.01       -0.35      0.39 o
   7   4   3        4.19        3.29      0.66 o
   8   4   3        1.29        0.88      0.60 o
   9   4   3        9.93        6.37      0.92 o
  10   4   3        0.40        0.65      0.71 o
  11   4   3        0.65        2.07      1.42 o
 -13   5   3        4.22        4.79      1.46 o
 -12   5   3        8.62        7.27      1.47 o
 -11   5   3        5.60        7.29      1.41 o
 -10   5   3        0.10        0.24      0.68 o
  -9   5   3       83.21       84.38      1.91 o
  -8   5   3       96.31       94.87      2.65 o
  -7   5   3       32.48       28.44      1.43 o
  -6   5   3      121.39      114.40      1.92 o
  -5   5   3       21.60       28.15      1.01 o
  -4   5   3      391.70      354.86      3.26 o
  -3   5   3      950.46      970.20      8.70 o
  -2   5   3     1769.47     1781.86     14.67 o
  -1   5   3      107.94      128.44      1.94 o
   0   5   3       95.18       77.80      1.44 o
   1   5   3     1024.12     1042.92      8.24 o
   2   5   3      711.31      696.97      6.08 o
   3   5   3     1045.70     1027.04      9.25 o
   4   5   3       33.46       27.76      1.37 o
   5   5   3       17.43       20.18      0.88 o
   6   5   3        7.85        7.13      0.79 o
   7   5   3       52.94       48.65      1.74 o
   8   5   3       34.40       42.25      1.83 o
   9   5   3       16.39       14.05      1.46 o
  10   5   3       30.37       39.41      5.04 o
 -12   6   3        7.78        7.89      1.59 o
 -11   6   3        3.57        2.13      1.10 o
 -10   6   3       21.41       19.85      1.98 o
  -9   6   3        8.06       10.80      1.90 o
  -8   6   3       67.95       62.94      2.66 o
  -7   6   3      169.23      176.51      3.90 o
  -6   6   3      393.81      374.16      5.15 o
  -5   6   3      326.05      319.84      6.84 o
  -4   6   3       57.75       59.01      2.45 o
  -3   6   3       89.38      105.74      1.87 o
  -2   6   3       14.90       17.36      1.05 o
  -1   6   3      548.07      562.17      5.15 o
   0   6   3      425.81      461.32      4.88 o
   1   6   3      809.55      817.88      7.25 o
   2   6   3       85.28       92.54      1.65 o
   3   6   3        3.44        4.44      0.57 o
   4   6   3        0.04       -0.39      0.39 o
   5   6   3       11.88       10.63      1.00 o
   6   6   3       18.23       19.04      1.66 o
   7   6   3        5.62        4.08      1.05 o
   8   6   3        8.89        7.10      1.33 o
   9   6   3        5.05        2.98      1.97 o
  10   6   3        5.08        7.06      1.79 o
 -12   7   3        0.92        4.06      1.72 o
 -11   7   3       15.11        9.47      2.12 o
 -10   7   3       14.35        7.62      1.85 o
  -9   7   3        1.39        3.54      1.46 o
  -8   7   3       56.22       53.49      3.42 o
  -7   7   3      577.17      566.29      9.05 o
  -6   7   3       24.22       18.62      1.24 o
  -5   7   3        1.06        0.68      0.54 o
  -4   7   3       97.15       93.68      2.09 o
  -3   7   3       74.86       84.05      1.94 o
  -2   7   3      508.16      483.27      5.75 o
  -1   7   3       19.34       17.12      0.92 o
   0   7   3      826.22      840.25      7.63 o
   1   7   3       32.61       30.57      1.18 o
   2   7   3      549.40      569.90      8.21 o
   3   7   3        4.50        7.11      1.20 o
   4   7   3        9.60        7.65      1.03 o
   5   7   3       16.72       20.56      1.88 o
   6   7   3        6.22        5.79      1.54 o
   7   7   3       26.50       32.34      2.93 o
   8   7   3       22.83       27.25      4.03 o
   9   7   3        2.15       -0.60      1.82 o
  10   7   3        0.02       -0.77      1.21 o
 -12   8   3        1.41        1.33      2.36 o
 -11   8   3       19.06       25.02      3.14 o
 -10   8   3        0.75        0.36      1.63 o
  -9   8   3        3.88        3.93      2.80 o
  -8   8   3       52.14       41.15      3.36 o
  -7   8   3        2.74        1.14      1.04 o
  -6   8   3       74.68       67.42      3.69 o
  -5   8   3       29.78       28.07      1.65 o
  -4   8   3      166.69      172.19      3.94 o
  -3   8   3        5.20        4.06      0.61 o
  -2   8   3       11.84       12.12      1.01 o
  -1   8   3        1.44        1.79      0.54 o
   0   8   3       20.07       21.61      1.03 o
   1   8   3       53.92       57.48      1.63 o
   2   8   3      482.84      503.30      5.86 o
   3   8   3       97.46      104.20      2.88 o
   4   8   3      330.36      326.75      6.50 o
   5   8   3       38.41       40.43      2.76 o
   6   8   3        6.40        3.70      1.95 o
   7   8   3       21.76       19.35      3.33 o
   8   8   3        7.33       11.38      2.98 o
   9   8   3        2.41        2.27      2.26 o
 -11   9   3        2.62        3.24      1.67 o
 -10   9   3        1.62        2.07      1.77 o
  -9   9   3       39.81       39.62      4.80 o
  -8   9   3       30.75       35.74      3.29 o
  -7   9   3        1.88        3.16      1.45 o
  -6   9   3       32.44       24.16      3.18 o
  -5   9   3      484.15      435.31      9.14 o
  -4   9   3       44.78       39.05      2.29 o
  -3   9   3        3.06        2.02      0.67 o
  -2   9   3       39.26       39.74      2.02 o
  -1   9   3       11.14       11.02      1.03 o
   0   9   3      111.22      112.38      2.21 o
   1   9   3       29.20       30.56      1.45 o
   2   9   3      363.51      358.25      5.34 o
   3   9   3       97.46      102.25      3.41 o
   4   9   3       95.12       92.12      4.30 o
   5   9   3       23.47       21.55      3.43 o
   6   9   3        0.23        1.34      1.71 o
   7   9   3        5.69        7.98      2.49 o
   8   9   3        2.11       -1.64      1.64 o
   9   9   3        2.61        6.66      2.52 o
 -11  10   3        2.55        6.74      2.05 o
 -10  10   3        1.66        1.84      2.40 o
  -9  10   3       11.31       12.63      2.27 o
  -8  10   3       25.26       27.83      3.00 o
  -7  10   3        9.36       12.95      2.03 o
  -6  10   3       85.88       83.85      3.94 o
  -5  10   3        0.00        0.46      1.24 o
  -4  10   3        0.29        1.11      1.08 o
  -3  10   3       35.21       27.46      2.33 o
  -2  10   3        0.79        0.39      0.61 o
  -1  10   3       12.60       12.75      1.21 o
   0  10   3      176.25      191.13      4.57 o
   1  10   3       12.17       16.61      1.71 o
   2  10   3       95.18       81.49      6.71 o
   3  10   3        1.19        0.33      1.52 o
   4  10   3      125.07      117.49      6.61 o
   5  10   3        1.67        0.01      1.62 o
   6  10   3        0.57       -0.11      1.53 o
   7  10   3        2.35        2.27      2.18 o
   8  10   3        1.87        5.99      2.66 o
 -10  11   3        0.89        1.99      2.25 o
  -9  11   3        0.48        3.08      3.08 o
  -8  11   3        6.33        5.10      1.70 o
  -7  11   3       13.74       18.14      2.50 o
  -6  11   3        5.93        4.94      1.54 o
  -5  11   3       10.28       14.52      4.87 o
  -4  11   3        6.09        3.66      3.32 o
  -3  11   3      193.99      169.35      6.34 o
  -2  11   3       19.40       17.29      2.13 o
  -1  11   3      202.86      213.03      4.23 o
   0  11   3      176.53      169.12      5.87 o
   1  11   3      198.82      205.97     12.19 o
   2  11   3        3.20        3.41      2.61 o
   3  11   3       25.40       29.38      4.08 o
   4  11   3       34.04       30.42      4.16 o
   5  11   3       34.90       35.75      4.62 o
   6  11   3       32.57       32.68      4.52 o
   7  11   3        9.65        9.87      3.05 o
   8  11   3        2.73       -0.88      1.88 o
  -9  12   3        2.89        3.46      1.75 o
  -8  12   3        1.12       -0.21      1.44 o
  -7  12   3       13.74       16.15      2.55 o
  -6  12   3        9.84       11.88      2.42 o
  -5  12   3       19.74       13.55      2.14 o
  -4  12   3        1.83        1.14      1.20 o
  -3  12   3        0.14        2.09      1.16 o
  -2  12   3        5.64        0.67      1.46 o
  -1  12   3        1.06        0.84      1.36 o
   0  12   3        7.23        4.80      1.57 o
   1  12   3        9.18       10.40      2.04 o
   2  12   3      115.03      124.25      5.27 o
   3  12   3       53.26       65.22      5.25 o
   4  12   3       17.30       16.15      3.40 o
   5  12   3        2.92        3.81      2.25 o
   6  12   3       17.02       12.70      3.43 o
   7  12   3        9.91       10.05      3.25 o
  -8  13   3        9.35        8.47      2.19 o
  -7  13   3        4.83        5.22      1.86 o
  -6  13   3        2.30        2.19      1.59 o
  -5  13   3        0.68        0.76      1.42 o
  -4  13   3        0.80        2.63      2.33 o
  -3  13   3      123.79      111.24      7.74 o
  -2  13   3       43.60       40.28      3.69 o
  -1  13   3       81.10       74.46      4.52 o
   0  13   3        1.20       -0.08      1.28 o
   1  13   3        0.04        0.16      1.25 o
   2  13   3        0.86       -1.29      1.29 o
   3  13   3       36.80       38.23      4.91 o
   4  13   3       21.85       22.96      3.92 o
   5  13   3        5.00        3.27      2.49 o
   6  13   3       20.13       19.09      4.18 o
  -7  14   3        3.17        7.12      3.48 o
  -6  14   3        0.29        6.45      3.08 o
  -5  14   3        8.54       10.54      3.66 o
  -4  14   3        0.75        6.27      3.17 o
  -3  14   3        1.48        2.64      1.52 o
  -2  14   3        0.00       -0.72      1.34 o
  -1  14   3       64.78       59.48      4.14 o
   0  14   3        0.41       -0.06      1.30 o
   1  14   3       10.49       12.80      2.41 o
   2  14   3       37.39       40.72      7.27 o
   3  14   3        0.78        3.55      2.10 o
   4  14   3       10.16        9.61      3.15 o
   5  14   3        2.25        3.61      2.60 o
  -6  15   3        2.58        2.60      2.95 o
  -5  15   3        6.30        4.78      2.94 o
  -4  15   3        2.91        2.62      2.92 o
  -3  15   3        6.16        1.62      1.63 o
  -2  15   3        4.23        5.24      1.87 o
  -1  15   3        0.10       -0.04      1.49 o
   0  15   3        1.39        1.82      1.62 o
   1  15   3        0.33        0.96      1.60 o
   2  15   3        1.16       -1.62      1.62 o
   3  15   3        4.37        3.44      2.48 o
  -3  16   3        5.18        9.13      2.56 o
  -2  16   3        6.36        3.67      2.51 o
  -1  16   3        3.08        3.65      2.40 o
   0  16   3        0.01       -0.91      1.55 o
   1  16   3       16.21       17.67      3.86 o
 -13   0   4        0.02       -0.43      0.87 o
 -12   0   4        0.14        0.58      0.82 o
 -11   0   4       32.51       31.66      3.28 o
 -10   0   4       38.55       34.13      2.00 o
  -9   0   4      197.43      190.04      3.81 o
  -8   0   4       58.62       64.71      1.99 o
  -7   0   4        5.35        5.57      0.64 o
  -6   0   4      287.76      281.60      3.72 o
  -5   0   4      504.45      485.43      5.23 o
  -4   0   4     2265.31     2208.41     26.64 o
  -3   0   4      928.58      814.34      8.49 o
  -2   0   4     9611.41     9411.35     87.96 o
  -1   0   4      806.56      768.69      8.80 o
   0   0   4     1653.89     1753.19     14.70 o
   1   0   4      718.13      676.01      7.24 o
   2   0   4     2356.10     2486.29     20.93 o
   3   0   4     2135.40     2146.73     23.73 o
   4   0   4       13.07        5.56      0.79 o
   5   0   4       19.06       17.87      1.20 o
   6   0   4       33.07       28.33      1.77 o
   7   0   4       11.51       10.00      1.72 o
   8   0   4       66.30       68.82      2.61 o
   9   0   4       11.50       12.77      2.13 o
  10   0   4       16.70       17.18      1.73 o
 -13   1   4       19.89       20.19      1.39 o
 -12   1   4        5.87        5.55      0.82 o
 -11   1   4        3.47        3.55      0.72 o
 -10   1   4        1.51        0.78      0.49 o
  -9   1   4       20.77       22.47      1.50 o
  -8   1   4       24.00       25.91      1.07 o
  -7   1   4      158.36      159.00      2.03 o
  -6   1   4      860.94      885.76      8.61 o
  -5   1   4      542.92      562.44      4.14 o
  -4   1   4      519.15      505.64      3.90 o
  -3   1   4      375.33      374.76      2.94 o
  -2   1   4     1478.65     1438.97     11.08 o
  -1   1   4       61.51       52.03      1.64 o
   0   1   4      228.08      233.33      1.99 o
   1   1   4      190.18      205.98      1.92 o
   2   1   4       61.88       61.56      1.01 o
   3   1   4        0.47        1.21      0.49 o
   4   1   4      275.11      301.89      3.08 o
   5   1   4       20.46       23.27      0.96 o
   6   1   4        0.64        0.77      0.42 o
   7   1   4       53.99       51.68      1.94 o
   8   1   4       49.85       52.92      1.63 o
   9   1   4        5.35        5.46      0.78 o
  10   1   4        0.51        1.08      0.62 o
 -13   2   4        0.95        0.39      0.75 o
 -12   2   4        2.95        1.91      0.73 o
 -11   2   4        0.30        0.13      0.59 o
 -10   2   4        0.07        0.38      0.48 o
  -9   2   4       35.81       36.47      1.45 o
  -8   2   4      299.59      301.60      3.70 o
  -7   2   4       85.61       92.80      1.68 o
  -6   2   4      783.75      790.01      6.02 o
  -5   2   4      188.63      218.26      2.50 o
  -4   2   4      279.29      249.27      2.27 o
  -3   2   4      524.68      511.67      3.49 o
  -2   2   4      122.14      111.02      1.04 o
  -1   2   4     1866.80     1821.90     12.84 o
   0   2   4      761.74      775.34      4.85 o
   1   2   4     2541.63     2522.20     14.87 o
   2   2   4      245.67      298.84      2.65 o
   3   2   4      140.91      145.33      1.84 o
   4   2   4       74.65       63.28      1.23 o
   5   2   4      129.34      131.35      1.96 o
   6   2   4      213.17      215.77      3.03 o
   7   2   4       12.84       12.33      0.89 o
   8   2   4       71.57       79.54      1.93 o
   9   2   4        8.76        9.29      0.90 o
  10   2   4        1.78        3.24      0.91 o
 -13   3   4        1.28        1.91      0.86 o
 -12   3   4        4.91        3.45      0.85 o
 -11   3   4        8.16        6.96      0.91 o
 -10   3   4        5.10        5.15      0.81 o
  -9   3   4        1.86        1.10      0.53 o
  -8   3   4       52.04       48.31      1.36 o
  -7   3   4        0.01        0.14      0.29 o
  -6   3   4       42.45       33.98      0.81 o
  -5   3   4      131.29      150.30      1.47 o
  -4   3   4      568.81      624.32      3.98 o
  -3   3   4       86.85       91.09      0.98 o
  -2   3   4      300.23      309.70      2.45 o
  -1   3   4     1113.69     1195.68      8.04 o
   0   3   4      223.03      244.57      2.21 o
   1   3   4      520.11      605.47      4.36 o
   2   3   4      161.24      152.17      1.87 o
   3   3   4       32.93       39.83      0.84 o
   4   3   4        0.36        0.18      0.26 o
   5   3   4        1.03        0.79      0.34 o
   6   3   4       82.25       82.80      2.02 o
   7   3   4       22.83       24.64      1.08 o
   8   3   4        3.17        2.49      0.73 o
   9   3   4        5.69        3.76      0.84 o
  10   3   4        1.70        0.82      0.77 o
 -13   4   4        0.12        0.80      0.76 o
 -12   4   4        4.34        3.58      0.80 o
 -11   4   4        3.00        3.78      0.76 o
 -10   4   4       53.79       50.00      1.73 o
  -9   4   4      243.17      249.63      3.56 o
  -8   4   4       22.23       19.74      1.07 o
  -7   4   4      527.70      542.89      4.87 o
  -6   4   4      258.77      256.77      2.40 o
  -5   4   4       65.09       67.37      1.27 o
  -4   4   4      359.48      352.47      3.18 o
  -3   4   4      309.44      291.49      2.78 o
  -2   4   4       93.34       84.26      1.27 o
  -1   4   4      540.64      503.09      4.45 o
   0   4   4     3242.17     3539.02     21.81 o
   1   4   4      398.31      389.84      3.72 o
   2   4   4      671.41      767.13      5.77 o
   3   4   4      492.61      506.54      4.76 o
   4   4   4       26.65       21.76      1.01 o
   5   4   4       73.68       78.43      1.80 o
   6   4   4      143.73      143.38      2.73 o
   7   4   4        0.47        1.43      0.68 o
   8   4   4        9.18        8.28      0.98 o
   9   4   4        3.88        3.91      0.93 o
  10   4   4       24.63       26.29      3.06 o
 -13   5   4        3.08        2.39      1.26 o
 -12   5   4        0.02        0.18      0.95 o
 -11   5   4       10.69        8.99      1.66 o
 -10   5   4       32.35       35.48      2.61 o
  -9   5   4       11.00       10.11      1.25 o
  -8   5   4       62.20       61.00      2.39 o
  -7   5   4        5.02        2.41      0.49 o
  -6   5   4      255.03      274.37      3.21 o
  -5   5   4      262.30      256.41      2.85 o
  -4   5   4       40.69       40.90      0.94 o
  -3   5   4      294.01      314.33      3.07 o
  -2   5   4      562.10      611.79      7.38 o
  -1   5   4       83.97      103.33      1.87 o
   0   5   4      430.86      415.73      3.69 o
   1   5   4      222.42      268.11      2.93 o
   2   5   4        2.79        3.79      0.45 o
   3   5   4       44.06       45.62      1.34 o
   4   5   4      326.23      305.65      4.38 o
   5   5   4      211.58      196.03      3.35 o
   6   5   4        0.27        0.09      0.58 o
   7   5   4        4.20        4.09      0.77 o
   8   5   4        5.21        5.73      0.99 o
   9   5   4        6.53        9.51      1.93 o
  10   5   4        2.13        2.98      1.55 o
 -13   6   4       10.67       12.46      1.92 o
 -12   6   4        1.80        3.19      1.22 o
 -11   6   4        7.19        9.44      1.51 o
 -10   6   4        5.68        5.46      1.19 o
  -9   6   4       44.51       49.68      3.31 o
  -8   6   4       93.91       96.63      7.08 o
  -7   6   4      898.52      906.29     13.75 o
  -6   6   4       57.31       63.80      1.80 o
  -5   6   4       34.09       33.91      1.44 o
  -4   6   4      150.04      152.41      2.45 o
  -3   6   4      110.37      122.12      1.95 o
  -2   6   4      667.59      688.34      6.88 o
  -1   6   4     1077.71     1075.60      9.13 o
   0   6   4      284.02      289.16      2.87 o
   1   6   4      541.17      570.94      5.25 o
   2   6   4      345.64      360.59      3.91 o
   3   6   4       10.08       10.02      0.85 o
   4   6   4       18.32       17.52      1.19 o
   5   6   4       71.61       65.40      2.25 o
   6   6   4       25.31       25.92      2.40 o
   7   6   4       10.56        8.07      1.64 o
   8   6   4       60.37       68.02      7.09 o
   9   6   4       22.90       24.65      4.27 o
 -12   7   4        4.25        4.45      1.89 o
 -11   7   4        0.03       -1.10      1.10 o
 -10   7   4       20.39       11.31      2.12 o
  -9   7   4       22.20       23.78      4.09 o
  -8   7   4      163.15      146.91      5.09 o
  -7   7   4        3.01        5.55      3.44 o
  -6   7   4        8.26        9.31      1.05 o
  -5   7   4        0.32        0.81      0.55 o
  -4   7   4        0.32        0.12      0.38 o
  -3   7   4       56.57       54.96      1.35 o
  -2   7   4       76.92       83.21      1.66 o
  -1   7   4        7.58        7.93      0.61 o
   0   7   4        0.03        0.32      0.28 o
   1   7   4      141.83      148.08      2.61 o
   2   7   4      374.33      374.82      4.99 o
   3   7   4       27.34       26.71      1.66 o
   4   7   4        9.33        7.62      1.60 o
   5   7   4        9.98        9.67      2.74 o
   6   7   4        0.33        0.64      1.56 o
   7   7   4       62.29       47.38      5.03 o
   8   7   4        6.08        7.22      2.72 o
   9   7   4        0.96        3.40      1.53 o
 -12   8   4        5.39        3.96      1.75 o
 -11   8   4       35.94       39.51      5.83 o
 -10   8   4        9.59       12.70      2.22 o
  -9   8   4       67.61       71.83      3.87 o
  -8   8   4        5.55        6.53      1.57 o
  -7   8   4       20.47       13.53      2.36 o
  -6   8   4        0.03        0.33      1.72 o
  -5   8   4       41.62       48.21      2.80 o
  -4   8   4      321.96      315.44      6.07 o
  -3   8   4       27.87       25.74      1.26 o
  -2   8   4       16.44       17.75      0.94 o
  -1   8   4       15.95       15.19      0.83 o
   0   8   4        0.15        0.14      0.32 o
   1   8   4      127.05      129.11      2.45 o
   2   8   4       33.41       34.63      1.95 o
   3   8   4      240.94      232.77      6.69 o
   4   8   4       47.45       42.93      3.37 o
   5   8   4       30.10       25.78      3.68 o
   6   8   4        2.98        4.22      2.00 o
   7   8   4       19.99       17.96      3.46 o
   8   8   4       35.22       36.25      4.84 o
   9   8   4        2.72        4.30      2.64 o
 -11   9   4        0.05        2.39      1.55 o
 -10   9   4        0.01        0.78      1.36 o
  -9   9   4       56.40       49.99      3.61 o
  -8   9   4       23.41       22.69      4.97 o
  -7   9   4       10.35        5.48      1.49 o
  -6   9   4       17.53       11.64      2.85 o
  -5   9   4        4.53       -0.10      1.54 o
  -4   9   4        9.46        7.15      1.16 o
  -3   9   4        6.96        7.72      1.14 o
  -2   9   4      249.24      253.93      5.28 o
  -1   9   4        3.61        4.02      0.77 o
   0   9   4      122.72      130.42      4.02 o
   1   9   4      354.14      360.95      7.24 o
   2   9   4       60.30       56.28      6.45 o
   3   9   4        0.27       -1.25      1.25 o
   4   9   4        4.32        3.20      1.70 o
   5   9   4       28.44       25.48      3.78 o
   6   9   4        0.08        0.79      1.61 o
   7   9   4       19.26       21.56      3.78 o
   8   9   4        0.26        0.30      1.82 o
 -11  10   4        9.30        7.16      2.16 o
 -10  10   4        0.12        1.29      1.34 o
  -9  10   4        7.77        4.30      3.54 o
  -8  10   4        1.19       -1.02      1.02 o
  -7  10   4       16.78       11.02      1.95 o
  -6  10   4       84.91       67.82      3.65 o
  -5  10   4       76.54       69.53      3.40 o
  -4  10   4        1.66        5.25      1.28 o
  -3  10   4       10.64       10.62      1.61 o
  -2  10   4       14.80       13.44      3.04 o
  -1  10   4      128.31      135.13      5.14 o
   0  10   4       61.01       59.73      3.72 o
   1  10   4      135.02      137.42      6.14 o
   2  10   4      276.05      286.06      7.87 o
   3  10   4        5.21        4.73      2.05 o
   4  10   4        3.37        3.92      2.07 o
   5  10   4       35.95       30.13      4.17 o
   6  10   4       58.94       70.23      5.54 o
   7  10   4        2.42        3.42      2.19 o
   8  10   4        0.21       -1.64      1.64 o
 -10  11   4        3.68        1.85      3.10 o
  -9  11   4       11.38       12.74      2.48 o
  -8  11   4        8.62       12.30      4.30 o
  -7  11   4       34.05       33.84      3.21 o
  -6  11   4       55.15       53.81      4.13 o
  -5  11   4        1.26        1.83      1.26 o
  -4  11   4        2.34        1.89      1.09 o
  -3  11   4        3.51        3.94      2.12 o
  -2  11   4        3.55       -0.01      1.38 o
  -1  11   4      152.65      148.56      5.57 o
   0  11   4      679.38      699.23     13.94 o
   1  11   4       82.18       83.12      4.28 o
   2  11   4       73.92       76.70      7.70 o
   3  11   4       22.35       26.48      4.08 o
   4  11   4        9.99        6.27      2.38 o
   5  11   4        2.91        1.04      1.89 o
   6  11   4        0.21        0.54      1.81 o
   7  11   4       15.57        6.94      2.76 o
  -9  12   4       11.15       12.74      3.99 o
  -8  12   4       23.89       28.15      3.91 o
  -7  12   4        0.49        1.05      1.57 o
  -6  12   4        5.41        9.33      2.00 o
  -5  12   4       13.38       11.76      3.27 o
  -4  12   4       37.31       35.43      5.37 o
  -3  12   4      180.23      190.98     10.06 o
  -2  12   4        0.42       -1.07      1.14 o
  -1  12   4        5.38        7.78      1.91 o
   0  12   4       69.44       68.12      3.97 o
   1  12   4       13.35       14.73      2.42 o
   2  12   4        8.16        7.82      1.92 o
   3  12   4       47.58       48.02      5.52 o
   4  12   4       68.37       75.27      6.05 o
   5  12   4       13.23       12.50      3.14 o
   6  12   4        0.07        0.67      2.03 o
  -8  13   4        1.96       -1.34      2.64 o
  -7  13   4        3.89        3.97      2.85 o
  -6  13   4        4.85        4.13      2.61 o
  -5  13   4       85.92       80.70      6.99 o
  -4  13   4       18.86       20.64      4.45 o
  -3  13   4       79.68       89.55      7.32 o
  -2  13   4      109.03      119.71      8.47 o
  -1  13   4       38.69       45.31      4.53 o
   0  13   4       38.88       36.59      3.67 o
   1  13   4        0.00        2.13      1.51 o
   2  13   4      145.54      150.55      6.21 o
   3  13   4        0.34        1.88      2.01 o
   4  13   4        5.68        5.66      2.60 o
   5  13   4        0.16        3.56      2.34 o
  -7  14   4       12.82       18.93      4.72 o
  -6  14   4       77.37       97.74      8.13 o
  -5  14   4       17.05       11.26      3.93 o
  -4  14   4        2.56       -1.49      1.82 o
  -3  14   4        0.59       -0.22      1.70 o
  -2  14   4        8.13        8.91      2.66 o
  -1  14   4        0.04        0.24      1.20 o
   0  14   4        3.79        4.33      1.73 o
   1  14   4        1.44        1.98      1.63 o
   2  14   4       17.53       21.15      3.79 o
   3  14   4        8.73        3.17      2.43 o
   4  14   4        1.75        2.78      2.59 o
  -6  15   4        0.14        3.10      2.99 o
  -5  15   4        9.65        3.31      3.13 o
  -4  15   4       16.73       22.45      3.18 o
  -3  15   4       21.76       16.27      2.87 o
  -2  15   4        6.89        3.40      1.83 o
  -1  15   4        0.55        0.03      1.28 o
   0  15   4       12.67       12.84      4.85 o
   1  15   4        1.54        2.49      1.68 o
   2  15   4        2.31        2.86      2.50 o
  -2  16   4        2.86        0.82      1.82 o
  -1  16   4        0.41       -0.31      1.58 o
 -14   1   5        1.11        2.04      1.72 o
 -13   1   5       13.57       15.43      2.01 o
 -12   1   5        7.11        7.79      0.90 o
 -11   1   5       52.89       54.60      1.96 o
 -10   1   5       65.68       66.91      2.42 o
  -9   1   5        1.05        0.97      0.43 o
  -8   1   5      998.12     1008.60      8.18 o
  -7   1   5       12.04       14.01      0.96 o
  -6   1   5      264.40      253.48      2.65 o
  -5   1   5      639.61      637.49      4.91 o
  -4   1   5      231.07      248.13      2.44 o
  -3   1   5     2757.05     2763.66     21.21 o
  -2   1   5       11.42        7.27      0.43 o
  -1   1   5      477.77      454.19      3.56 o
   0   1   5      219.75      215.04      2.07 o
   1   1   5      657.31      693.05      5.05 o
   2   1   5      276.98      260.96      2.53 o
   3   1   5        2.49        1.41      0.43 o
   4   1   5      579.37      576.33      5.03 o
   5   1   5       91.83       95.84      1.74 o
   6   1   5      168.37      160.24      2.66 o
   7   1   5        0.82        0.49      0.47 o
   8   1   5        3.34        3.03      0.64 o
   9   1   5        4.18        3.98      0.72 o
  10   1   5        0.03        0.44      0.79 o
 -13   2   5        0.00        0.97      0.78 o
 -12   2   5        6.84        7.09      1.10 o
 -11   2   5       45.46       40.88      1.87 o
 -10   2   5        1.87        1.64      0.55 o
  -9   2   5       17.56       19.08      1.09 o
  -8   2   5        2.44        3.15      0.52 o
  -7   2   5       92.08      103.94      1.73 o
  -6   2   5      574.49      579.75      4.74 o
  -5   2   5      305.23      297.31      2.77 o
  -4   2   5       80.06       81.68      1.65 o
  -3   2   5      414.61      392.28      3.09 o
  -2   2   5     1043.41     1172.61      8.01 o
  -1   2   5      209.12      220.18      2.11 o
   0   2   5     2679.30     2858.07     16.45 o
   1   2   5       13.70       16.02      0.55 o
   2   2   5      249.50      279.13      2.64 o
   3   2   5      157.64      160.86      2.15 o
   4   2   5       29.21       27.67      0.95 o
   5   2   5      127.63      133.23      2.15 o
   6   2   5        2.03        0.60      0.43 o
   7   2   5        5.40        6.37      0.73 o
   8   2   5        0.12        0.81      0.52 o
   9   2   5       36.84       34.92      1.63 o
  10   2   5        0.36        0.85      1.39 o
 -13   3   5       15.40       13.01      1.35 o
 -12   3   5       26.75       32.51      1.83 o
 -11   3   5        0.59        0.77      0.63 o
 -10   3   5       95.06       93.59      2.24 o
  -9   3   5        8.58        9.21      0.83 o
  -8   3   5        2.11        2.43      0.49 o
  -7   3   5      247.10      252.92      2.90 o
  -6   3   5      125.94      129.49      1.62 o
  -5   3   5      276.15      262.23      2.16 o
  -4   3   5      545.23      551.42      3.63 o
  -3   3   5      294.68      274.63      2.21 o
  -2   3   5      176.31      192.05      1.89 o
  -1   3   5     1706.84     1780.61     12.17 o
   0   3   5     1194.95     1229.41      8.66 o
   1   3   5        4.88        1.68      0.28 o
   2   3   5      952.63      964.86      6.57 o
   3   3   5       62.49       66.79      1.19 o
   4   3   5      313.95      307.40      3.15 o
   5   3   5       13.90       18.79      0.87 o
   6   3   5       44.89       53.05      1.40 o
   7   3   5       56.47       64.20      1.57 o
   8   3   5        0.41        0.73      0.71 o
   9   3   5        7.58        8.39      1.83 o
  10   3   5        0.02        0.72      1.44 o
 -13   4   5        0.87        1.22      0.73 o
 -12   4   5        0.89        1.03      0.66 o
 -11   4   5        0.01       -0.05      0.55 o
 -10   4   5        0.59        1.03      0.56 o
  -9   4   5        2.89        2.74      0.57 o
  -8   4   5       25.89       23.31      1.03 o
  -7   4   5        3.92        2.10      0.38 o
  -6   4   5        0.54        0.73      0.22 o
  -5   4   5        0.93        1.40      0.29 o
  -4   4   5      175.50      177.51      2.30 o
  -3   4   5       16.89       17.88      0.68 o
  -2   4   5        4.22        4.03      0.48 o
  -1   4   5       98.62       98.14      1.45 o
   0   4   5      124.94      133.85      1.62 o
   1   4   5      374.11      390.09      3.16 o
   2   4   5      289.09      280.09      3.04 o
   3   4   5       44.91       48.28      1.56 o
   4   4   5       53.56       43.07      2.41 o
   5   4   5       85.41       82.24      1.90 o
   6   4   5        1.70        2.44      0.64 o
   7   4   5      194.41      208.49      4.10 o
   8   4   5        0.00        0.57      0.68 o
   9   4   5        4.84        4.63      1.12 o
 -13   5   5        0.00       -0.69      0.93 o
 -12   5   5        4.10        6.09      1.41 o
 -11   5   5        1.12        2.28      1.01 o
 -10   5   5      120.10      123.80      3.81 o
  -9   5   5       23.57       29.32      2.07 o
  -8   5   5       25.12       30.16      1.72 o
  -7   5   5       18.30       21.22      1.78 o
  -6   5   5        6.25        6.60      0.56 o
  -5   5   5      333.54      332.76      3.38 o
  -4   5   5       11.70       13.84      0.94 o
  -3   5   5      999.69      984.71      8.49 o
  -2   5   5      485.58      527.89      4.97 o
  -1   5   5      366.34      395.32      3.91 o
   0   5   5      163.80      163.67      2.36 o
   1   5   5       23.70       25.43      1.00 o
   2   5   5      557.59      567.42      5.76 o
   3   5   5        8.09        8.33      0.80 o
   4   5   5       36.32       39.17      1.39 o
   5   5   5       22.74       27.46      1.47 o
   6   5   5       68.67       71.87      3.27 o
   7   5   5       35.54       41.15      3.81 o
   8   5   5       10.56       12.44      1.33 o
   9   5   5       40.85       46.19      6.15 o
 -13   6   5        0.47        0.09      1.09 o
 -12   6   5        0.02        0.25      1.01 o
 -11   6   5       56.58       49.82      2.88 o
 -10   6   5        4.47        5.14      3.60 o
  -9   6   5       78.19       84.23      3.96 o
  -8   6   5       60.82       67.04      3.40 o
  -7   6   5       36.55       33.67      3.37 o
  -6   6   5       14.79       14.31      1.42 o
  -5   6   5       34.33       39.04      1.70 o
  -4   6   5      550.81      546.65      8.21 o
  -3   6   5        7.02        4.04      0.71 o
  -2   6   5      479.40      515.33      7.39 o
  -1   6   5      178.88      183.77      2.28 o
   0   6   5      434.91      466.89      5.26 o
   1   6   5       18.39       23.88      1.14 o
   2   6   5       25.51       22.29      1.28 o
   3   6   5        2.72        0.49      1.54 o
   4   6   5       34.70       33.54      2.26 o
   5   6   5        4.71        3.04      1.94 o
   6   6   5        2.45        4.34      1.39 o
   7   6   5       33.74       35.99      3.24 o
   8   6   5        2.20        1.92      1.44 o
   9   6   5        5.74        3.50      1.67 o
 -12   7   5        8.58        6.55      1.95 o
 -11   7   5        9.26        5.70      1.85 o
 -10   7   5       18.75       21.71      2.71 o
  -9   7   5        4.04        2.84      1.35 o
  -8   7   5       67.93       60.90      3.44 o
  -7   7   5       57.93       72.88      6.77 o
  -6   7   5       51.79       48.26      2.55 o
  -5   7   5      160.61      168.96      4.16 o
  -4   7   5       76.20       81.73      4.97 o
  -3   7   5      408.81      431.08      6.92 o
  -2   7   5        5.39        7.14      1.04 o
  -1   7   5      385.69      378.93      8.26 o
   0   7   5      204.75      206.40      3.35 o
   1   7   5      228.19      227.67      3.76 o
   2   7   5        3.73        2.27      0.66 o
   3   7   5       14.15       10.46      1.72 o
   4   7   5       74.58       79.03      3.88 o
   5   7   5       55.48       51.11      4.27 o
   6   7   5        3.19        1.95      1.96 o
   7   7   5       88.49       92.92      6.33 o
   8   7   5       24.30       24.06      4.08 o
   9   7   5        0.45        0.87      2.16 o
 -12   8   5        8.57       10.65      4.08 o
 -11   8   5       19.16       26.15      7.60 o
 -10   8   5       24.24       27.91      5.22 o
  -9   8   5      205.22      174.05      5.99 o
  -8   8   5      103.51       98.14      4.25 o
  -7   8   5      152.87      159.19      5.14 o
  -6   8   5      135.12      122.43      5.35 o
  -5   8   5        0.59       -0.62      0.62 o
  -4   8   5       25.04       22.93      1.75 o
  -3   8   5       67.06       61.00      3.74 o
  -2   8   5     2064.53     2044.43     42.65 o
  -1   8   5        1.35        0.40      0.93 o
   0   8   5        3.99        3.22      1.11 o
   1   8   5        3.54        2.34      0.94 o
   2   8   5        5.80        1.33      1.01 o
   3   8   5       60.50       58.73      4.45 o
   4   8   5        5.89        6.26      2.03 o
   5   8   5       47.28       42.19      4.67 o
   6   8   5       15.44       19.28      3.58 o
   7   8   5       31.39       30.01      4.35 o
   8   8   5        0.00       -1.49      1.49 o
 -11   9   5       10.16        7.55      1.98 o
 -10   9   5       19.28       24.12      5.52 o
  -9   9   5        0.15       -0.73      1.13 o
  -8   9   5       57.02       52.08      3.44 o
  -7   9   5        4.99        7.62      1.65 o
  -6   9   5       29.94       27.98      3.97 o
  -5   9   5       35.00       36.15      2.52 o
  -4   9   5       40.86       38.25      2.43 o
  -3   9   5       61.28       56.88      4.92 o
  -2   9   5       52.44       45.21      5.18 o
  -1   9   5      691.68      681.10     13.09 o
   0   9   5      334.03      335.81      9.25 o
   1   9   5      171.59      176.01      5.85 o
   2   9   5       79.31       81.04      6.23 o
   3   9   5        5.50        5.74      2.09 o
   4   9   5       25.28       26.76      3.87 o
   5   9   5        5.11        3.81      1.94 o
   6   9   5       14.94       15.72      3.35 o
   7   9   5        4.51        4.68      2.58 o
   8   9   5        0.48        0.42      2.06 o
 -11  10   5       24.01       30.84      5.12 o
 -10  10   5       49.72       46.22      5.28 o
  -9  10   5        4.38        5.99      1.73 o
  -8  10   5        6.17        3.05      1.46 o
  -7  10   5       35.93       30.75      2.96 o
  -6  10   5        3.04        3.62      1.28 o
  -5  10   5       40.55       39.38      5.13 o
  -4  10   5      139.61      138.08      7.93 o
  -3  10   5        6.03        2.92      2.11 o
  -2  10   5        0.32        0.88      1.64 o
  -1  10   5       53.07       55.87      3.69 o
   0  10   5      323.97      339.19      8.76 o
   1  10   5       86.92       92.14      5.19 o
   2  10   5        0.46       -0.06      2.03 o
   3  10   5      135.52      154.19      7.87 o
   4  10   5       19.20       24.88      3.90 o
   5  10   5       22.17       22.05      3.80 o
   6  10   5       24.97       31.52      4.68 o
   7  10   5        0.00        0.89      1.97 o
 -10  11   5        1.04        4.84      1.80 o
  -9  11   5       18.37       15.46      2.53 o
  -8  11   5        5.96       12.41      2.22 o
  -7  11   5       19.02       25.50      4.73 o
  -6  11   5       65.23       66.93      7.16 o
  -5  11   5       19.85       29.55      4.70 o
  -4  11   5       50.76       43.79      5.56 o
  -3  11   5       10.78        5.70      2.54 o
  -2  11   5      139.67      135.45     12.74 o
  -1  11   5       28.33       31.93      3.20 o
   0  11   5       84.55       86.07      4.34 o
   1  11   5      134.75      125.55      5.35 o
   2  11   5       10.27        9.03      1.94 o
   3  11   5       60.89       49.84      5.43 o
   4  11   5        9.16        5.97      2.37 o
   5  11   5       42.10       41.33      5.25 o
   6  11   5        3.17       -0.29      1.91 o
  -9  12   5       24.33       35.70      6.18 o
  -8  12   5       12.34       20.08      4.92 o
  -7  12   5        0.45        1.41      2.10 o
  -6  12   5        1.46        4.96      2.54 o
  -5  12   5        1.11       -1.24      1.82 o
  -4  12   5        4.42        6.90      2.90 o
  -3  12   5       58.11       59.69      6.78 o
  -2  12   5        7.76        7.15      1.90 o
  -1  12   5       10.90       10.97      2.22 o
   0  12   5        1.03        0.26      2.35 o
   1  12   5       14.14       20.28      3.01 o
   2  12   5        1.77        0.94      1.34 o
   3  12   5       37.48       40.00      5.09 o
   4  12   5        9.18        9.59      2.88 o
   5  12   5       15.06       10.75      3.13 o
   6  12   5       17.56       14.66      3.66 o
  -8  13   5        0.24       -0.01      2.27 o
  -7  13   5        0.02       -0.02      2.21 o
  -6  13   5        0.42        2.26      2.52 o
  -5  13   5        0.03       -0.33      1.92 o
  -4  13   5       33.26       30.85      5.21 o
  -3  13   5        0.24       -1.12      1.29 o
  -2  13   5       35.67       31.10      3.96 o
  -1  13   5        4.41        4.84      1.77 o
   0  13   5       15.51       15.50      2.45 o
   1  13   5        1.62       -0.19      1.68 o
   2  13   5       14.47       14.74      5.97 o
   3  13   5       30.87       35.75      5.16 o
   4  13   5        0.03       -1.70      1.70 o
   5  13   5       20.62       19.48      3.94 o
  -7  14   5        2.72        3.39      2.95 o
  -6  14   5        0.84        5.01      3.11 o
  -5  14   5       10.54        5.95      3.31 o
  -4  14   5        2.35       -0.50      2.51 o
  -3  14   5        1.97        1.19      1.49 o
  -2  14   5        1.34        1.34      1.52 o
  -1  14   5       14.79       12.36      2.42 o
   0  14   5        6.04        5.75      1.98 o
   1  14   5       19.89       21.44      3.16 o
   2  14   5        1.51        1.71      2.17 o
   3  14   5        0.61        1.14      2.21 o
  -5  15   5        5.96        4.40      3.31 o
  -4  15   5        9.73        5.52      2.11 o
  -3  15   5        7.92        6.97      2.81 o
  -2  15   5       11.51        9.23      2.36 o
  -1  15   5        3.46        5.26      3.05 o
   0  15   5        0.00        1.14      1.57 o
   1  15   5        0.19        0.74      2.59 o
 -14   0   6        8.02       11.02      3.51 o
 -13   0   6        4.02        3.03      1.06 o
 -12   0   6        5.10        7.50      1.26 o
 -11   0   6        9.23        8.82      1.27 o
 -10   0   6       29.11       32.67      1.98 o
  -9   0   6      154.46      162.55      4.80 o
  -8   0   6       19.04       18.96      1.49 o
  -7   0   6      175.41      164.82      3.15 o
  -6   0   6       62.72       60.66      2.58 o
  -5   0   6      307.52      281.23      4.73 o
  -4   0   6      956.29     1075.63     11.33 o
  -3   0   6      991.32     1041.34     12.28 o
  -2   0   6      137.39      108.44      2.06 o
  -1   0   6       36.30       35.53      1.05 o
   0   0   6      218.24      216.82      3.29 o
   1   0   6      109.69      110.95      2.23 o
   2   0   6      291.23      307.25      4.30 o
   3   0   6       42.01       43.60      2.35 o
   4   0   6      110.05      111.54      3.17 o
   5   0   6      211.00      203.94      5.88 o
   6   0   6        0.09        0.32      0.65 o
   7   0   6        1.54        1.17      0.74 o
   8   0   6       42.96       39.65      2.85 o
   9   0   6        7.94        4.88      1.46 o
 -14   1   6        0.18       -1.06      1.39 o
 -13   1   6        3.01        2.70      0.84 o
 -12   1   6        0.74       -0.15      0.61 o
 -11   1   6        3.99        2.59      0.73 o
 -10   1   6       57.44       55.96      1.79 o
  -9   1   6        3.13        2.69      0.55 o
  -8   1   6       21.07       22.22      1.27 o
  -7   1   6       10.22        9.93      0.66 o
  -6   1   6       60.17       65.22      1.23 o
  -5   1   6      580.74      595.44      4.94 o
  -4   1   6      330.79      358.56      3.53 o
  -3   1   6     1008.76     1083.11      8.96 o
  -2   1   6      659.82      659.27      5.41 o
  -1   1   6      894.52      980.43      8.29 o
   0   1   6      216.14      219.22      2.23 o
   1   1   6      135.43      116.80      1.51 o
   2   1   6       46.19       44.37      1.03 o
   3   1   6      580.35      584.12      7.20 o
   4   1   6       14.55       14.44      0.81 o
   5   1   6        0.13        1.35      0.97 o
   6   1   6       20.32       20.68      1.26 o
   7   1   6        0.46        1.03      0.51 o
   8   1   6        0.31        0.30      0.55 o
   9   1   6        1.47        1.24      0.72 o
 -14   2   6        0.47        1.57      1.61 o
 -13   2   6        3.07        1.49      1.04 o
 -12   2   6        4.51        5.13      0.93 o
 -11   2   6       26.74       24.35      1.95 o
 -10   2   6       22.13       25.02      1.85 o
  -9   2   6        2.01        1.34      0.49 o
  -8   2   6        1.82        1.56      0.41 o
  -7   2   6       86.14       80.04      2.22 o
  -6   2   6       62.72       60.23      1.68 o
  -5   2   6     1613.26     1608.01     10.77 o
  -4   2   6      285.43      260.82      2.45 o
  -3   2   6      483.85      491.11      4.05 o
  -2   2   6       44.56       87.26      1.34 o
  -1   2   6        0.96        0.68      0.19 o
   0   2   6      443.44      443.48      3.48 o
   1   2   6       29.06       22.99      0.68 o
   2   2   6      129.31      126.61      1.75 o
   3   2   6      346.72      329.66      3.54 o
   4   2   6      121.31      122.39      3.12 o
   5   2   6       47.10       51.77      1.44 o
   6   2   6        0.05       -0.15      0.42 o
   7   2   6       73.28       72.17      2.01 o
   8   2   6        9.82        9.65      1.14 o
   9   2   6        4.12        2.93      0.99 o
 -13   3   6       18.10       17.03      1.60 o
 -12   3   6        5.89        5.81      0.93 o
 -11   3   6        0.68        0.47      0.61 o
 -10   3   6       48.96       49.34      1.76 o
  -9   3   6       11.55       10.24      0.88 o
  -8   3   6       11.73       15.06      0.84 o
  -7   3   6       35.25       36.32      1.05 o
  -6   3   6      108.34      109.11      2.72 o
  -5   3   6       29.46       31.78      0.66 o
  -4   3   6       50.84       57.22      0.99 o
  -3   3   6      380.88      349.78      2.80 o
  -2   3   6      122.03      126.29      1.26 o
  -1   3   6      318.94      322.19      2.53 o
   0   3   6      283.22      288.65      2.47 o
   1   3   6      122.36      129.84      1.37 o
   2   3   6      121.08      119.16      1.62 o
   3   3   6       19.69       19.42      0.86 o
   4   3   6       45.52       42.37      1.48 o
   5   3   6      221.21      218.10      3.24 o
   6   3   6        4.46        7.66      0.75 o
   7   3   6       42.58       45.29      2.30 o
   8   3   6       28.20       27.08      1.87 o
   9   3   6        8.42        7.35      1.77 o
 -13   4   6       21.92       16.30      1.49 o
 -12   4   6        4.30        3.51      0.95 o
 -11   4   6        1.29        1.48      0.65 o
 -10   4   6       53.60       54.18      1.77 o
  -9   4   6       91.14       92.07      2.40 o
  -8   4   6       43.89       39.67      1.99 o
  -7   4   6      138.81      142.76      2.13 o
  -6   4   6       83.40       80.72      0.99 o
  -5   4   6       71.27       68.81      1.20 o
  -4   4   6      565.31      559.78      5.54 o
  -3   4   6       80.24       70.82      1.36 o
  -2   4   6     2252.27     2317.64     19.37 o
  -1   4   6     1014.10     1096.32      7.52 o
   0   4   6        5.75        1.16      0.47 o
   1   4   6        0.27        0.50      0.31 o
   2   4   6       50.65       47.93      1.31 o
   3   4   6      190.03      181.14      3.14 o
   4   4   6       37.09       31.06      1.78 o
   5   4   6      399.29      411.43      5.91 o
   6   4   6        7.56        6.28      1.89 o
   7   4   6        0.22        1.09      0.73 o
   8   4   6        1.15        2.04      0.94 o
   9   4   6        3.73        2.84      1.19 o
 -13   5   6        1.05        1.12      0.90 o
 -12   5   6        1.96        2.02      1.08 o
 -11   5   6        9.24        7.54      1.40 o
 -10   5   6       79.90       74.19      2.98 o
  -9   5   6       16.36       16.76      1.63 o
  -8   5   6       12.16       12.22      1.17 o
  -7   5   6       61.44       62.91      1.86 o
  -6   5   6        2.42        1.64      0.44 o
  -5   5   6      100.20      101.59      2.05 o
  -4   5   6      449.94      446.71      5.02 o
  -3   5   6        1.23        3.77      0.44 o
  -2   5   6      199.49      207.45      3.63 o
  -1   5   6       26.30       33.83      0.95 o
   0   5   6       90.40      107.34      1.93 o
   1   5   6      153.84      148.42      2.60 o
   2   5   6      104.70      110.45      2.40 o
   3   5   6      120.36      103.15      2.23 o
   4   5   6       12.20       15.61      1.13 o
   5   5   6      120.81      111.62      2.91 o
   6   5   6        0.48        1.62      0.78 o
   7   5   6       23.12       21.46      1.63 o
   8   5   6        4.46        2.70      1.40 o
 -13   6   6        1.78        2.88      1.24 o
 -12   6   6       16.27       20.15      2.31 o
 -11   6   6       40.78       38.47      2.73 o
 -10   6   6       34.22       36.50      3.28 o
  -9   6   6       18.84       22.05      2.77 o
  -8   6   6        6.82        9.15      1.66 o
  -7   6   6      114.24      115.15      4.07 o
  -6   6   6       27.64       28.59      1.89 o
  -5   6   6       30.66       35.59      2.59 o
  -4   6   6     1279.23     1196.68     15.10 o
  -3   6   6      370.49      381.56     13.30 o
  -2   6   6        7.59       11.32      2.48 o
  -1   6   6        9.55        9.35      0.76 o
   0   6   6      437.84      425.95      4.77 o
   1   6   6       76.44       67.06      1.68 o
   2   6   6      332.23      308.78      7.45 o
   3   6   6      140.89      128.28      3.54 o
   4   6   6        1.37       -0.08      0.68 o
   5   6   6      159.73      162.48      5.41 o
   6   6   6        7.99        5.96      1.53 o
   7   6   6       37.37       33.26      3.02 o
   8   6   6        0.29        0.89      1.30 o
 -12   7   6        4.25        5.45      1.94 o
 -11   7   6        0.12        1.66      1.67 o
 -10   7   6        2.51        3.52      1.56 o
  -9   7   6        1.10        1.83      1.22 o
  -8   7   6       31.65       25.11      2.54 o
  -7   7   6        3.96        2.27      1.95 o
  -6   7   6        2.32        2.72      1.03 o
  -5   7   6      208.12      201.03      4.56 o
  -4   7   6      203.33      213.58      7.01 o
  -3   7   6      359.94      340.33      8.90 o
  -2   7   6        2.06        2.90      1.69 o
  -1   7   6       21.93       18.14      1.70 o
   0   7   6       11.56       13.21      1.55 o
   1   7   6       10.06        9.46      1.50 o
   2   7   6       33.99       34.41      3.91 o
   3   7   6       33.11       25.68      3.43 o
   4   7   6       35.82       31.95      3.95 o
   5   7   6       43.96       45.70      4.95 o
   6   7   6       15.12       17.51      3.41 o
   7   7   6        0.88       -1.46      1.46 o
   8   7   6        0.96       -0.77      1.33 o
 -12   8   6       14.67       17.79      2.83 o
 -11   8   6        0.00        0.36      1.38 o
 -10   8   6        8.88        9.50      3.61 o
  -9   8   6       22.55       21.62      2.56 o
  -8   8   6        3.02        3.64      1.56 o
  -7   8   6       17.77       21.84      2.73 o
  -6   8   6        0.05        0.63      0.96 o
  -5   8   6       45.24       46.26      5.25 o
  -4   8   6        2.77        1.94      1.18 o
  -3   8   6        0.33        1.52      1.22 o
  -2   8   6      760.13      736.86     20.07 o
  -1   8   6      200.83      194.62      4.98 o
   0   8   6       47.25       40.52      3.25 o
   1   8   6      125.58      115.71      4.62 o
   2   8   6        4.78        5.97      2.46 o
   3   8   6       43.35       45.01      4.71 o
   4   8   6        8.55        3.12      2.05 o
   5   8   6       23.20       24.35      3.90 o
   6   8   6        4.29        4.11      2.41 o
   7   8   6       23.26       21.77      3.94 o
 -11   9   6       15.54       18.98      2.77 o
 -10   9   6        0.02        1.27      1.31 o
  -9   9   6        2.86        4.26      1.54 o
  -8   9   6        9.29       10.61      2.20 o
  -7   9   6       12.70       12.07      1.86 o
  -6   9   6       63.15       51.86      5.96 o
  -5   9   6       11.00       12.71      3.13 o
  -4   9   6        2.20        1.61      1.65 o
  -3   9   6      226.27      224.06     10.14 o
  -2   9   6       60.66       72.04      5.64 o
  -1   9   6       57.46       50.54      3.38 o
   0   9   6       55.17       60.95      3.87 o
   1   9   6       31.57       34.93      3.33 o
   2   9   6        0.86       -0.01      0.91 o
   3   9   6       25.20       19.17      3.38 o
   4   9   6       29.23       24.97      3.84 o
   5   9   6       20.84       16.97      3.46 o
   6   9   6        3.56        0.79      2.00 o
   7   9   6        0.28       -1.54      1.82 o
 -11  10   6        3.45        5.96      2.78 o
 -10  10   6        0.10        1.36      1.93 o
  -9  10   6        0.36        1.63      2.06 o
  -8  10   6        3.93        3.99      2.48 o
  -7  10   6        5.23        1.81      2.03 o
  -6  10   6        3.24        1.66      2.03 o
  -5  10   6       48.74       46.18      5.82 o
  -4  10   6        0.01       -0.07      1.46 o
  -3  10   6       71.61       76.00      6.18 o
  -2  10   6       95.58       83.86      4.19 o
  -1  10   6        0.14       -0.56      1.26 o
   0  10   6       95.97      100.27      4.72 o
   1  10   6      117.18      125.90      5.30 o
   2  10   6        0.05        0.22      1.17 o
   3  10   6        4.23        2.87      2.04 o
   4  10   6        0.86        2.14      1.75 o
   5  10   6        9.87        8.76      2.83 o
   6  10   6        0.18       -1.21      1.77 o
 -10  11   6        0.22        0.91      2.43 o
  -9  11   6        0.03        0.48      2.46 o
  -8  11   6        4.38        3.37      2.59 o
  -7  11   6        1.01        2.70      2.40 o
  -6  11   6        1.93        0.39      1.98 o
  -5  11   6       19.55       26.10      4.80 o
  -4  11   6       26.61       34.06      5.17 o
  -3  11   6      117.01      117.28      7.74 o
  -2  11   6       44.80       47.91      3.94 o
  -1  11   6       50.71       55.35      3.85 o
   0  11   6       16.59       18.22      2.60 o
   1  11   6       11.58       12.54      2.65 o
   2  11   6       34.73       38.30      3.70 o
   4  11   6        0.45        0.25      1.79 o
   5  11   6       20.91       21.48      3.97 o
   6  11   6        4.07        5.12      2.70 o
  -9  12   6       26.39       41.11      6.52 o
  -8  12   6        0.14       -0.19      2.20 o
  -7  12   6        9.11        4.31      2.92 o
  -6  12   6        1.29        1.69      2.28 o
  -5  12   6        0.40       -1.29      1.69 o
  -4  12   6       25.74       28.08      5.05 o
  -3  12   6       17.08       25.19      3.04 o
  -2  12   6        0.43        0.54      1.20 o
  -1  12   6       41.91       37.79      9.80 o
   0  12   6       49.71       46.58      4.08 o
   1  12   6       39.09       39.50      3.86 o
   2  12   6       24.76       30.45      4.54 o
   3  12   6       44.89       41.52      5.33 o
   4  12   6        0.01        0.07      1.96 o
   5  12   6        3.39        4.01      2.49 o
  -8  13   6       10.79       11.31      4.09 o
  -7  13   6        5.14        2.23      2.77 o
  -6  13   6       29.02       25.95      5.20 o
  -5  13   6        1.42        2.52      2.54 o
  -4  13   6       43.02       45.25      6.45 o
  -3  13   6       31.99       36.91      4.06 o
  -2  13   6        9.21        6.28      1.96 o
  -1  13   6       37.22       30.86      3.51 o
   0  13   6        6.07        3.45      1.77 o
   1  13   6       10.94       19.72      2.98 o
   2  13   6        0.18        5.68      2.46 o
   3  13   6       29.26       34.53      5.07 o
   4  13   6        6.91        3.61      2.29 o
  -6  14   6        8.74        6.85      3.35 o
  -5  14   6       26.43       39.35      6.40 o
  -4  14   6        2.06        2.30      1.68 o
  -3  14   6        6.18        7.50      2.89 o
  -2  14   6       29.00       25.67      3.33 o
  -1  14   6       31.65       24.13      4.85 o
   0  14   6       14.97       13.82      4.27 o
   1  14   6        4.96        4.28      1.84 o
   2  14   6        6.26        5.83      2.70 o
  -5  15   6       24.61       31.71      6.04 o
  -4  15   6        6.09        5.27      2.16 o
  -3  15   6        0.65       -1.02      1.45 o
  -2  15   6        1.00        4.09      1.96 o
  -1  15   6       23.47       27.50      3.57 o
   0  15   6        2.72        2.28      1.79 o
 -14   1   7        9.21        3.13      2.66 o
 -13   1   7        0.82        0.09      0.67 o
 -12   1   7        2.20        0.29      0.65 o
 -11   1   7       61.34       60.09      2.07 o
 -10   1   7        0.20        0.03      0.49 o
  -9   1   7       64.93       63.95      1.70 o
  -8   1   7      232.20      228.22      3.14 o
  -7   1   7       57.19       57.28      1.31 o
  -6   1   7     1190.69     1208.37      9.82 o
  -5   1   7       49.17       41.41      1.05 o
  -4   1   7      845.38      853.76      7.14 o
  -3   1   7      777.96      803.81      6.62 o
  -2   1   7      629.77      622.94      6.00 o
  -1   1   7     1231.20     1263.96      9.02 o
   0   1   7       21.76       19.86      0.73 o
   1   1   7     2520.89     2448.53     16.86 o
   2   1   7       51.46       49.38      1.23 o
   3   1   7      668.45      660.79      6.53 o
   4   1   7      306.06      318.73      3.71 o
   5   1   7       29.54       32.61      1.86 o
   6   1   7       67.69       69.92      2.00 o
   7   1   7        0.24        0.47      0.55 o
   8   1   7       25.31       29.17      1.80 o
 -14   2   7        0.09        1.09      1.74 o
 -13   2   7        0.06       -0.09      0.69 o
 -12   2   7       23.69       25.69      2.03 o
 -11   2   7        2.03        2.11      1.09 o
 -10   2   7        3.00        2.35      0.67 o
  -9   2   7       70.26       69.55      2.16 o
  -8   2   7       10.96       11.54      1.37 o
  -7   2   7        0.09        0.05      0.31 o
  -6   2   7      235.85      238.72      2.60 o
  -5   2   7      157.93      178.60      2.06 o
  -4   2   7       52.58       55.38      1.83 o
  -3   2   7      824.88      879.84      7.04 o
  -2   2   7        1.42        7.42      0.44 o
  -1   2   7        4.73        2.02      0.28 o
   0   2   7      338.28      318.90      2.82 o
   1   2   7        3.66        3.57      0.40 o
   2   2   7       39.83       40.49      1.23 o
   3   2   7        8.12        9.68      0.74 o
   4   2   7      128.10      138.43      2.44 o
   5   2   7       43.23       51.67      1.62 o
   6   2   7      133.86      132.36      2.71 o
   7   2   7        0.14        0.19      0.55 o
   8   2   7        2.39        3.29      1.01 o
 -14   3   7        5.07        8.56      2.26 o
 -13   3   7       22.78       23.65      2.14 o
 -12   3   7       14.13       14.24      1.27 o
 -11   3   7       15.00       16.72      1.87 o
 -10   3   7        0.03       -0.26      0.49 o
  -9   3   7       44.76       44.28      1.66 o
  -8   3   7      213.11      211.64      3.18 o
  -7   3   7       71.61       76.46      1.60 o
  -6   3   7      325.47      315.17      3.17 o
  -5   3   7        6.22        4.85      0.58 o
  -4   3   7      241.77      246.77      2.29 o
  -3   3   7      141.64      127.04      1.37 o
  -2   3   7        2.26        1.99      0.27 o
  -1   3   7      954.29      947.89      6.53 o
   0   3   7       12.91       14.83      0.65 o
   1   3   7      235.32      238.57      2.77 o
   2   3   7      134.88      136.17      2.17 o
   3   3   7      441.22      424.71      5.96 o
   4   3   7       47.31       44.43      1.30 o
   5   3   7        9.66       12.70      1.08 o
   6   3   7      162.59      166.39      3.71 o
   7   3   7        3.72        3.13      0.90 o
   8   3   7       20.71       22.39      2.30 o
 -13   4   7        4.25        3.91      1.14 o
 -12   4   7        3.68        3.40      0.78 o
 -11   4   7        0.01       -0.33      0.52 o
 -10   4   7        0.04       -0.36      0.65 o
  -9   4   7        0.27       -0.28      0.58 o
  -8   4   7       30.19       30.82      1.26 o
  -7   4   7     1262.76     1269.52     10.90 o
  -6   4   7      226.04      215.18      2.76 o
  -5   4   7      119.37      123.93      2.30 o
  -4   4   7        0.30        0.61      0.24 o
  -3   4   7       31.22       38.32      0.96 o
  -2   4   7       87.80       81.16      1.35 o
  -1   4   7       41.12       42.15      0.99 o
   0   4   7        7.26        7.40      0.64 o
   1   4   7        0.01       -0.15      0.31 o
   2   4   7       27.47       22.98      1.24 o
   3   4   7        5.00        4.38      0.73 o
   4   4   7       24.95       25.38      1.74 o
   5   4   7       26.94       22.97      1.57 o
   6   4   7       34.02       30.59      1.86 o
   7   4   7       18.88       20.61      1.63 o
   8   4   7       34.81       32.96      2.41 o
 -13   5   7        6.86        7.14      1.56 o
 -12   5   7       14.09       15.10      1.62 o
 -11   5   7        3.77        5.87      1.08 o
 -10   5   7        8.83        9.05      1.16 o
  -9   5   7        4.64        5.52      1.20 o
  -8   5   7        0.20        0.61      0.59 o
  -7   5   7        1.56        1.10      0.58 o
  -6   5   7       40.31       38.03      1.88 o
  -5   5   7      618.83      586.47      6.45 o
  -4   5   7      205.72      215.53      3.75 o
  -3   5   7       17.97       18.35      1.29 o
  -2   5   7       19.23       18.17      1.72 o
  -1   5   7      113.72      109.48      2.28 o
   0   5   7        2.21        1.32      0.48 o
   1   5   7      162.21      156.82      2.73 o
   2   5   7       42.35       36.71      1.38 o
   3   5   7       41.99       28.61      1.38 o
   4   5   7      137.92      136.42      4.46 o
   5   5   7       10.97       10.57      2.17 o
   6   5   7        3.75        1.06      0.77 o
   7   5   7        0.96        0.52      1.19 o
   8   5   7       23.76       21.88      2.73 o
 -13   6   7        0.27       -0.05      1.02 o
 -12   6   7       17.46       12.31      1.80 o
 -11   6   7        2.27        1.84      1.35 o
 -10   6   7       29.59       27.04      2.91 o
  -9   6   7       31.70       21.16      2.42 o
  -8   6   7        1.93        1.18      0.96 o
  -7   6   7        0.52       -0.71      0.71 o
  -6   6   7        7.56        6.59      1.10 o
  -5   6   7      815.65      784.05     26.54 o
  -4   6   7       22.26       15.84      2.20 o
  -3   6   7      717.36      699.28     18.46 o
  -2   6   7       69.70       59.54      4.79 o
  -1   6   7        2.99        2.69      0.90 o
   0   6   7       10.79        9.25      1.05 o
   1   6   7       29.31       29.55      3.20 o
   2   6   7      150.90      134.91      4.34 o
   3   6   7       97.95       94.95      3.75 o
   4   6   7       10.02       16.02      2.16 o
   5   6   7       12.20        7.66      1.64 o
   6   6   7        3.98        1.01      1.17 o
   7   6   7       18.33       16.59      2.38 o
 -12   7   7        3.58        2.41      2.53 o
 -11   7   7       15.28       19.30      2.70 o
 -10   7   7        1.48        2.16      1.31 o
  -9   7   7        8.28       10.15      3.66 o
  -8   7   7        4.73        3.26      1.22 o
  -7   7   7       10.94       10.90      3.15 o
  -6   7   7       31.46       28.42      4.23 o
  -5   7   7      334.78      336.14     12.27 o
  -4   7   7      405.66      399.68     19.23 o
  -3   7   7      676.85      669.26     18.58 o
  -2   7   7      145.28      146.50      7.51 o
  -1   7   7        3.41        3.42      1.20 o
   0   7   7       31.30       28.36      2.69 o
   1   7   7       39.79       28.37      2.67 o
   2   7   7       13.00        9.79      2.34 o
   3   7   7       14.02       15.06      2.95 o
   4   7   7        0.35       -1.15      1.41 o
   5   7   7       23.36       22.33      3.68 o
   6   7   7        3.43        4.38      2.31 o
   7   7   7        0.22       -1.20      1.20 o
 -12   8   7        1.50        1.35      1.73 o
 -11   8   7        0.66        3.57      1.56 o
 -10   8   7       11.78       14.46      2.24 o
  -9   8   7        3.37        2.74      1.31 o
  -8   8   7       19.93       16.61      3.89 o
  -7   8   7        9.08        6.65      2.58 o
  -6   8   7        0.00        0.32      1.64 o
  -5   8   7      440.10      456.47     15.26 o
  -4   8   7       43.14       33.23      4.52 o
  -3   8   7       73.30       77.88      5.78 o
  -2   8   7       19.11       20.56      3.55 o
  -1   8   7      197.03      217.06      9.83 o
   0   8   7      520.46      532.48     25.10 o
   1   8   7       46.29       43.02      5.55 o
   2   8   7        0.91        2.36      1.57 o
   3   8   7        2.37        0.03      1.55 o
   4   8   7       51.98       56.44      4.92 o
   5   8   7       47.75       45.15      5.17 o
   6   8   7        3.89        4.00      2.34 o
   7   8   7        0.57       -0.96      1.75 o
 -11   9   7        1.69        3.60      2.66 o
 -10   9   7        8.81       13.70      3.75 o
  -9   9   7       31.95       22.93      4.65 o
  -8   9   7       23.47       29.01      4.92 o
  -7   9   7        7.37        4.97      2.36 o
  -6   9   7      106.13      115.70      7.57 o
  -5   9   7        0.82        0.79      1.80 o
  -4   9   7       15.55       14.83      3.44 o
  -3   9   7      219.44      208.05     10.03 o
  -2   9   7       70.80       71.59      3.89 o
  -1   9   7      197.07      172.07      8.96 o
   0   9   7      133.65      135.34      5.74 o
   1   9   7        1.49        1.86      1.37 o
   2   9   7        2.62        1.97      1.74 o
   3   9   7       40.23       43.80      4.96 o
   4   9   7        5.53        6.58      2.47 o
   5   9   7        5.74        1.69      1.83 o
   6   9   7        0.01        0.51      1.97 o
 -11  10   7       18.71       25.91      5.53 o
 -10  10   7        1.94        5.64      2.91 o
  -9  10   7        0.59        1.60      2.03 o
  -8  10   7        9.83        6.57      2.83 o
  -7  10   7       38.67       38.79      5.59 o
  -6  10   7        0.29        0.31      1.64 o
  -5  10   7       15.54       14.61      3.51 o
  -4  10   7       34.47       35.71      5.14 o
  -3  10   7       55.04       58.02      6.38 o
  -2  10   7        0.46        0.61      1.16 o
  -1  10   7       38.09       37.00      3.42 o
   0  10   7        5.89        8.43      1.86 o
   1  10   7       55.24       48.14      3.95 o
   2  10   7      137.28      126.72      7.43 o
   3  10   7       39.90       44.61      5.31 o
   4  10   7       21.16       24.05      4.01 o
   5  10   7        0.58       -0.78      1.87 o
 -10  11   7        2.23       -0.18      2.21 o
  -9  11   7        0.25        2.56      2.39 o
  -8  11   7       36.32       36.30      5.88 o
  -7  11   7        3.98        2.16      2.28 o
  -6  11   7        0.53       -0.37      1.82 o
  -5  11   7       17.87       25.44      4.68 o
  -4  11   7       27.11       21.59      4.42 o
  -3  11   7        3.71        6.09      1.68 o
  -2  11   7       65.62       62.67      4.21 o
  -1  11   7       41.45       38.43      7.01 o
   0  11   7        0.24       -0.59      0.99 o
   1  11   7       26.03       31.56      3.46 o
   2  11   7        6.59        3.11      1.99 o
   3  11   7        8.20       10.02      3.01 o
   4  11   7        0.85       -1.47      1.47 o
   5  11   7        3.95        2.35      2.14 o
  -9  12   7        6.44        6.09      3.37 o
  -8  12   7        0.28        1.28      2.54 o
  -7  12   7        3.57       -1.46      1.87 o
  -6  12   7        2.46        1.76      2.39 o
  -5  12   7        0.01       -0.72      1.68 o
  -4  12   7        2.73        1.84      2.15 o
  -3  12   7        8.62        9.38      3.16 o
  -2  12   7       18.79       18.53      3.47 o
  -1  12   7        3.18        2.19      1.41 o
   0  12   7        8.32        8.09      2.04 o
   1  12   7        1.54       -0.52      1.18 o
   2  12   7        5.88        9.06      2.78 o
   3  12   7        4.81        4.80      2.69 o
   4  12   7        2.17        1.19      2.12 o
  -8  13   7        0.49        1.32      2.52 o
  -7  13   7        0.25       -1.31      2.21 o
  -6  13   7        0.21       -0.09      2.36 o
  -5  13   7        1.75        0.03      2.36 o
  -4  13   7        8.94       10.24      3.49 o
  -3  13   7       23.19       27.70      3.40 o
  -2  13   7        1.04        0.59      2.20 o
  -1  13   7       48.83       39.29      3.94 o
   0  13   7        0.73        0.20      1.45 o
   1  13   7        5.71        5.93      1.88 o
   2  13   7        2.97        5.84      2.54 o
   3  13   7        1.72        0.47      2.10 o
  -6  14   7        0.21        1.44      2.67 o
  -5  14   7        0.82        7.72      3.49 o
  -4  14   7        8.11        5.74      2.11 o
  -3  14   7        0.29        2.05      1.66 o
  -2  14   7        1.43        2.10      1.68 o
  -1  14   7        0.46       -0.93      1.88 o
   0  14   7        3.40        2.37      1.73 o
   1  14   7       17.45       20.39      3.06 o
  -3  15   7       11.45       13.70      2.78 o
 -14   0   8        0.12        1.82      2.73 o
 -13   0   8        0.16        0.04      1.16 o
 -12   0   8        7.07        5.27      1.62 o
 -11   0   8       74.04       75.03      4.53 o
 -10   0   8       56.37       60.00      2.78 o
  -9   0   8        0.04        0.80      0.76 o
  -8   0   8      172.30      171.94      4.23 o
  -7   0   8       12.70        8.67      1.41 o
  -6   0   8      591.55      607.56      7.72 o
  -5   0   8      286.04      320.39      4.79 o
  -4   0   8      232.45      250.31      5.36 o
  -3   0   8        7.99       11.64      0.90 o
  -2   0   8       33.21       25.33      1.04 o
  -1   0   8      151.97      156.51      2.81 o
   0   0   8     1147.41     1125.47     16.34 o
   1   0   8       71.74       76.27      4.36 o
   2   0   8     1987.64     2011.30     32.15 o
   3   0   8       11.85       10.70      1.07 o
   4   0   8       14.35       12.20      3.71 o
   5   0   8       11.36       11.07      2.12 o
   6   0   8        5.40        2.10      1.07 o
   7   0   8       19.20       19.60      2.14 o
   8   0   8        0.44       -1.28      1.28 o
 -14   1   8        0.69        1.38      1.80 o
 -13   1   8        7.32        5.92      2.04 o
 -12   1   8       10.32       12.33      1.32 o
 -11   1   8       13.42       12.96      1.22 o
 -10   1   8        6.32        7.04      0.91 o
  -9   1   8       39.31       38.15      1.46 o
  -8   1   8       43.29       45.74      1.61 o
  -7   1   8       75.49       70.88      1.74 o
  -6   1   8      106.26      105.25      1.78 o
  -5   1   8       43.72       45.76      1.12 o
  -4   1   8      113.70      104.33      1.86 o
  -3   1   8       11.23       13.71      1.02 o
  -2   1   8        0.03        0.09      0.22 o
  -1   1   8      209.84      189.47      2.20 o
   0   1   8        0.01        0.38      0.35 o
   1   1   8        3.21        1.57      0.51 o
   2   1   8      366.12      363.15      4.59 o
   3   1   8       10.41        9.66      1.02 o
   4   1   8      236.24      233.60      3.67 o
   5   1   8       40.17       40.32      2.43 o
   6   1   8        8.80        7.82      1.60 o
   7   1   8        0.77        1.09      0.70 o
   8   1   8        2.05        2.19      1.46 o
 -14   2   8        0.40        0.77      1.68 o
 -13   2   8        0.03       -0.27      0.72 o
 -12   2   8       10.44       12.29      1.23 o
 -11   2   8        0.70        0.51      0.63 o
 -10   2   8       67.43       75.45      2.19 o
  -9   2   8      290.58      296.51      4.15 o
  -8   2   8      208.97      211.86      3.25 o
  -7   2   8      153.95      152.49      2.40 o
  -6   2   8        0.84        1.67      0.40 o
  -5   2   8       94.47       91.04      1.65 o
  -4   2   8       38.81       45.04      1.03 o
  -3   2   8      114.27      107.94      1.61 o
  -2   2   8      210.05      203.56      3.58 o
  -1   2   8       40.89       38.41      1.12 o
   0   2   8      248.50      250.37      2.78 o
   1   2   8       74.19       70.64      1.51 o
   2   2   8      216.48      220.27      3.13 o
   3   2   8        4.63        4.54      0.72 o
   4   2   8       11.87        9.21      0.88 o
   5   2   8       13.09       14.03      1.56 o
   6   2   8        0.03        0.71      0.59 o
   7   2   8        2.28        2.40      1.37 o
 -13   3   8        0.01       -0.19      0.68 o
 -12   3   8        0.60        0.77      0.79 o
 -11   3   8        6.41        6.30      1.23 o
 -10   3   8       76.17       73.93      2.14 o
  -9   3   8       15.34       16.29      1.18 o
  -8   3   8       36.02       40.73      1.59 o
  -7   3   8       97.36       96.26      2.22 o
  -6   3   8       29.41       29.09      1.16 o
  -5   3   8        1.44        0.76      0.49 o
  -4   3   8      136.80      136.46      1.97 o
  -3   3   8      333.96      331.69      4.24 o
  -2   3   8       70.11       57.16      1.09 o
  -1   3   8      357.41      357.67      3.63 o
   0   3   8        1.14        2.11      0.38 o
   1   3   8       97.54       89.62      2.08 o
   2   3   8      111.80      104.65      2.05 o
   3   3   8       10.79        9.27      0.77 o
   4   3   8       45.06       43.10      1.86 o
   5   3   8        0.85        1.12      0.72 o
   6   3   8       13.56        9.31      1.59 o
   7   3   8        9.37        7.24      1.23 o
 -13   4   8        5.63        3.75      1.17 o
 -12   4   8        8.58        9.70      1.05 o
 -11   4   8        0.08        0.28      0.59 o
 -10   4   8        3.56        3.00      0.69 o
  -9   4   8        4.00        1.78      0.57 o
  -8   4   8      121.47      132.52      2.39 o
  -7   4   8     1105.60     1143.61     10.07 o
  -6   4   8       22.25       21.47      0.89 o
  -5   4   8      138.05      133.29      2.98 o
  -4   4   8        1.38        1.39      0.51 o
  -3   4   8      186.25      180.40      4.69 o
  -2   4   8        7.38        8.51      0.75 o
  -1   4   8      191.96      192.91      3.30 o
   0   4   8      343.35      320.86      4.33 o
   1   4   8       53.10       50.39      1.74 o
   2   4   8      341.99      356.38      7.93 o
   3   4   8       36.98       40.11      1.88 o
   4   4   8       83.97       83.72      4.10 o
   5   4   8       12.87       14.40      1.34 o
   6   4   8       11.70       12.16      1.31 o
   7   4   8       12.82       16.86      1.55 o
 -13   5   8        0.03        0.67      0.96 o
 -12   5   8        7.86        8.20      1.46 o
 -11   5   8        1.04        0.78      0.80 o
 -10   5   8       19.61       18.01      1.91 o
  -9   5   8        4.67        4.88      0.92 o
  -8   5   8       23.62       23.10      1.57 o
  -7   5   8       88.96       87.99      3.03 o
  -6   5   8       58.05       45.25      1.98 o
  -5   5   8     1197.54     1215.77     13.45 o
  -4   5   8      125.15      118.97      3.03 o
  -3   5   8       13.56       13.09      1.59 o
  -2   5   8      104.49      108.33      2.76 o
  -1   5   8      114.94      102.99      2.74 o
   0   5   8        1.52        3.01      0.49 o
   1   5   8        9.19        8.42      0.81 o
   2   5   8       15.83       12.60      1.11 o
   3   5   8        0.38        0.92      0.66 o
   4   5   8        2.83        2.21      0.73 o
   5   5   8        0.41        0.89      0.69 o
   6   5   8        9.69       12.08      2.02 o
   7   5   8        0.00        0.11      1.43 o
 -13   6   8        0.06        0.98      1.13 o
 -12   6   8        3.05        1.37      1.21 o
 -11   6   8       10.95       11.52      2.18 o
 -10   6   8       59.95       53.86      3.56 o
  -9   6   8        0.01       -0.10      1.52 o
  -8   6   8        3.98        1.39      1.57 o
  -7   6   8      106.68      113.19      6.95 o
  -6   6   8      216.35      221.25      9.83 o
  -5   6   8      773.07      764.55     20.38 o
  -4   6   8       32.36       26.70      3.94 o
  -3   6   8      431.42      445.34     14.07 o
  -2   6   8       85.76       83.03      3.13 o
  -1   6   8      130.44      137.32      5.82 o
   0   6   8      218.52      225.59      4.93 o
   1   6   8       45.01       37.97      3.17 o
   2   6   8      298.15      301.53      7.21 o
   3   6   8        1.59        0.53      1.06 o
   4   6   8      228.25      227.17      6.48 o
   5   6   8        0.19        1.43      1.23 o
   6   6   8       12.55       13.93      2.18 o
   7   6   8        0.01       -0.99      1.30 o
 -12   7   8        0.18       -0.12      1.32 o
 -11   7   8        3.71        1.73      1.42 o
 -10   7   8        0.39        1.26      1.90 o
  -9   7   8       29.41       28.97      4.78 o
  -8   7   8        0.14        0.45      1.78 o
  -7   7   8        0.02        5.64      2.28 o
  -6   7   8       18.40       16.75      3.46 o
  -5   7   8       93.54      100.28      6.69 o
  -4   7   8       24.20       26.56      4.18 o
  -3   7   8      510.43      516.05     16.11 o
  -2   7   8       74.77       68.48      5.12 o
  -1   7   8        9.03        8.79      1.74 o
   0   7   8       83.92       80.39      3.92 o
   1   7   8        6.10        2.85      1.51 o
   2   7   8        1.65        1.83      1.56 o
   3   7   8        1.13        0.60      1.74 o
   4   7   8       10.24       12.36      2.87 o
   5   7   8        6.11        7.71      2.76 o
   6   7   8        2.03        1.23      1.41 o
 -12   8   8        0.13        1.39      2.17 o
 -11   8   8        4.08        2.43      2.66 o
 -10   8   8        0.82        0.42      2.09 o
  -9   8   8        0.99       -0.46      1.91 o
  -8   8   8        5.40        1.30      2.08 o
  -7   8   8        2.10        2.55      2.09 o
  -6   8   8        0.22        2.18      1.98 o
  -5   8   8       33.76       24.27      4.07 o
  -4   8   8       74.08       58.09      6.06 o
  -3   8   8       92.08       96.90      6.61 o
  -2   8   8      120.29      128.52      5.09 o
  -1   8   8      318.68      314.89      8.62 o
   0   8   8       87.70       92.27      6.10 o
   1   8   8        4.07        6.47      1.72 o
   2   8   8      145.07      133.36      7.22 o
   3   8   8        9.77       20.55      3.64 o
   4   8   8       39.59       44.63      5.13 o
   5   8   8        2.40       -0.66      1.81 o
   6   8   8       46.76       60.32      6.51 o
 -11   9   8        2.04        3.97      2.85 o
 -10   9   8        3.02       -1.36      1.77 o
  -9   9   8        0.00       -0.03      1.67 o
  -8   9   8       26.86       37.26      5.55 o
  -7   9   8       13.70       21.18      4.26 o
  -6   9   8        8.74        3.40      2.16 o
  -5   9   8       45.96       36.54      5.16 o
  -4   9   8        0.02        2.72      2.13 o
  -3   9   8       14.29       11.22      3.16 o
  -2   9   8       28.89       32.00      3.17 o
  -1   9   8        2.57       -0.09      1.13 o
   0   9   8        7.88        7.47      1.88 o
   1   9   8       18.33       17.72      2.53 o
   2   9   8        1.16        1.62      1.75 o
   3   9   8        0.84        0.15      1.62 o
   4   9   8        0.06       -1.00      1.77 o
   5   9   8        5.94        8.10      2.88 o
 -11  10   8        1.40        1.86      2.42 o
 -10  10   8        1.34        3.85      2.64 o
  -9  10   8        5.40        8.99      3.37 o
  -8  10   8        2.89        0.99      2.07 o
  -7  10   8        1.11        0.35      2.15 o
  -6  10   8       15.90       14.96      3.76 o
  -5  10   8        1.92        3.15      2.46 o
  -4  10   8        0.01       -1.64      1.64 o
  -3  10   8       81.45       84.87      6.88 o
  -2  10   8        0.95       -0.17      1.35 o
  -1  10   8        2.75        2.38      1.32 o
   0  10   8       14.79       10.15      2.19 o
   1  10   8        6.77        7.86      2.05 o
   2  10   8       13.70       15.49      3.35 o
   3  10   8        1.90        1.00      1.85 o
   4  10   8       17.19       22.25      3.98 o
   5  10   8        0.28       -0.10      1.92 o
 -10  11   8        4.48        2.58      2.88 o
  -9  11   8        0.78       -0.34      2.27 o
  -8  11   8        3.06        2.71      2.48 o
  -7  11   8       31.93       38.00      6.01 o
  -6  11   8       29.18       30.66      5.23 o
  -5  11   8       19.09       24.18      4.66 o
  -4  11   8       44.43       52.03      6.68 o
  -3  11   8       61.09       52.91      4.27 o
  -2  11   8       39.55       47.56      4.09 o
  -1  11   8        4.58        3.81      1.75 o
   0  11   8        2.50        2.16      1.75 o
   1  11   8        8.91        7.71      2.04 o
   2  11   8        0.21        0.35      1.72 o
   3  11   8       28.63       25.45      4.31 o
   4  11   8        1.55       -1.56      1.76 o
  -9  12   8        7.30        9.84      3.60 o
  -8  12   8        5.02        0.80      2.55 o
  -7  12   8        4.04        7.13      3.12 o
  -6  12   8        0.86        1.05      2.47 o
  -5  12   8       34.72       28.33      5.29 o
  -4  12   8       23.50       31.35      5.33 o
  -3  12   8        0.01        0.07      1.31 o
  -2  12   8        5.87        4.58      1.85 o
  -1  12   8        0.04       -0.65      1.21 o
   0  12   8        0.75       -1.15      1.15 o
   1  12   8        3.35        4.29      1.82 o
   2  12   8        0.01       -0.37      1.81 o
   3  12   8        1.55        2.27      2.09 o
  -7  13   8        1.23        5.80      3.03 o
  -6  13   8       14.78       15.95      4.26 o
  -5  13   8       53.53       59.24      7.43 o
  -4  13   8       26.06       23.62      3.21 o
  -3  13   8        3.51        3.15      1.57 o
  -2  13   8       13.45       16.77      3.36 o
  -1  13   8       11.06       10.65      4.09 o
   0  13   8       17.78       21.52      3.53 o
   1  13   8        5.82        3.68      1.89 o
  -5  14   8        2.77        2.69      1.76 o
  -4  14   8        0.42        2.84      1.88 o
  -3  14   8        0.40       -0.60      1.54 o
  -2  14   8       19.26       16.11      2.85 o
  -1  14   8        3.36        2.74      2.44 o
 -14   1   9        0.47       -1.01      1.50 o
 -13   1   9        3.41        1.84      1.03 o
 -12   1   9        1.39        1.60      0.89 o
 -11   1   9       10.30       13.32      1.44 o
 -10   1   9      182.07      187.82      6.21 o
  -9   1   9       16.64       18.91      2.09 o
  -8   1   9        3.01        3.57      0.73 o
  -7   1   9       68.76       69.36      1.94 o
  -6   1   9       87.89       81.20      1.73 o
  -5   1   9      180.46      173.57      2.92 o
  -4   1   9      382.22      401.60      4.13 o
  -3   1   9        1.90        2.21      0.44 o
  -2   1   9      431.73      432.66      4.21 o
  -1   1   9       45.24       47.59      1.59 o
   0   1   9      935.78      924.21     12.59 o
   1   1   9       18.53       19.45      1.35 o
   2   1   9      241.99      229.88      3.80 o
   3   1   9      256.57      250.87      4.32 o
   4   1   9       40.82       39.06      1.84 o
   5   1   9      114.15      119.24      3.35 o
   6   1   9        0.36        1.96      0.74 o
   7   1   9       26.49       31.10      6.21 o
 -14   2   9        0.07        3.31      1.92 o
 -13   2   9        5.76        4.08      0.96 o
 -12   2   9        0.81        1.46      0.72 o
 -11   2   9       21.25       20.08      1.46 o
 -10   2   9       40.71       40.36      3.47 o
  -9   2   9      391.46      412.23      5.48 o
  -8   2   9       12.01       12.47      1.06 o
  -7   2   9       51.70       51.92      1.74 o
  -6   2   9       17.53       14.26      1.02 o
  -5   2   9       58.24       55.55      1.57 o
  -4   2   9        3.70        2.11      0.63 o
  -3   2   9        6.77        9.31      0.76 o
  -2   2   9        4.22        3.12      0.63 o
  -1   2   9       34.67       34.90      2.03 o
   0   2   9     1867.39     1829.80     16.75 o
   1   2   9       19.28       16.09      0.96 o
   2   2   9        5.75        4.67      0.67 o
   3   2   9        3.60        3.28      0.65 o
   4   2   9        3.39        1.50      0.86 o
   5   2   9        2.96        1.64      0.68 o
   6   2   9        1.98        1.11      0.97 o
   7   2   9        0.07        1.10      2.25 o
 -13   3   9        0.40        0.90      0.76 o
 -12   3   9       16.05       16.71      1.37 o
 -11   3   9        1.20        2.08      0.71 o
 -10   3   9       33.45       34.78      1.66 o
  -9   3   9       63.28       66.35      1.99 o
  -8   3   9      559.81      548.60      6.05 o
  -7   3   9        0.29       -0.19      0.44 o
  -6   3   9       29.48       30.06      2.20 o
  -5   3   9       13.86       15.22      1.13 o
  -4   3   9       80.40       82.89      2.34 o
  -3   3   9      285.01      295.37      4.41 o
  -2   3   9     1396.09     1391.26     11.58 o
  -1   3   9        2.68        0.05      0.38 o
   0   3   9       96.14      101.07      1.90 o
   1   3   9       34.54       36.58      1.37 o
   2   3   9       18.61       19.93      1.10 o
   3   3   9       41.09       45.32      1.40 o
   4   3   9        1.12        1.57      0.78 o
   5   3   9       45.46       44.90      2.72 o
   6   3   9        0.19        0.67      0.99 o
 -13   4   9        0.32        0.91      0.95 o
 -12   4   9        2.33        2.57      0.75 o
 -11   4   9        5.14        5.16      0.89 o
 -10   4   9        4.88        4.22      0.75 o
  -9   4   9      196.18      194.70      3.28 o
  -8   4   9        0.13        0.48      0.49 o
  -7   4   9      280.80      276.87      3.95 o
  -6   4   9      158.84      156.95      2.97 o
  -5   4   9       42.86       43.38      3.77 o
  -4   4   9       16.11       21.47      1.84 o
  -3   4   9        0.26        0.20      0.49 o
  -2   4   9      862.13      810.05      8.48 o
  -1   4   9       54.99       52.04      1.64 o
   0   4   9        5.18        6.35      0.80 o
   1   4   9       10.90        7.83      1.05 o
   2   4   9       91.53       87.67      2.73 o
   3   4   9       13.50       11.43      1.89 o
   4   4   9       13.28       12.07      1.26 o
   5   4   9        2.15        2.94      0.88 o
   6   4   9        1.16       -0.09      0.79 o
 -13   5   9        0.61        1.42      1.28 o
 -12   5   9        3.55        4.91      1.32 o
 -11   5   9       24.92       31.23      2.14 o
 -10   5   9       35.44       34.49      2.22 o
  -9   5   9       10.40       11.68      1.58 o
  -8   5   9       65.15       60.08      2.54 o
  -7   5   9       83.81       88.85      2.97 o
  -6   5   9      245.13      233.33      6.15 o
  -5   5   9       23.76       26.86      2.57 o
  -4   5   9      194.30      203.55      5.59 o
  -3   5   9       58.64       59.88      2.54 o
  -2   5   9        0.85        0.78      0.64 o
  -1   5   9        8.24        7.39      0.87 o
   0   5   9       19.36       21.65      1.17 o
   1   5   9        5.61        3.27      0.71 o
   2   5   9        6.26        5.66      1.17 o
   3   5   9        3.03        4.02      0.87 o
   4   5   9        1.59        1.04      0.73 o
   5   5   9       17.43       23.13      2.56 o
   6   5   9        1.53        4.18      1.55 o
 -13   6   9        0.33       -0.75      1.37 o
 -12   6   9        0.06        0.71      1.31 o
 -11   6   9        5.95        5.80      2.91 o
 -10   6   9       21.86        6.95      3.16 o
  -9   6   9        0.03       -0.10      1.92 o
  -8   6   9       15.41       13.35      3.23 o
  -7   6   9       77.89       89.38      6.48 o
  -6   6   9        0.08        0.11      1.90 o
  -5   6   9        1.00       -1.34      1.34 o
  -4   6   9      377.80      369.41     12.98 o
  -3   6   9       74.67       74.62      5.75 o
  -2   6   9        9.50        7.15      2.38 o
  -1   6   9       46.55       46.86      2.36 o
   0   6   9       40.06       32.56      2.25 o
   1   6   9        0.02       -0.45      0.86 o
   2   6   9       41.81       41.35      3.37 o
   3   6   9       24.54       24.99      2.54 o
   4   6   9        7.47        6.67      1.78 o
   5   6   9        0.72        1.26      1.33 o
   6   6   9       13.08       15.15      2.45 o
 -12   7   9        4.35        5.63      2.89 o
 -11   7   9        0.17        2.24      2.29 o
 -10   7   9        2.17        6.45      3.07 o
  -9   7   9       65.37       68.36      7.18 o
  -8   7   9        0.21        1.45      2.00 o
  -7   7   9      165.75      153.59      8.63 o
  -6   7   9       30.35       34.61      4.92 o
  -5   7   9       45.04       50.75      5.83 o
  -4   7   9        0.32       -0.52      1.60 o
  -3   7   9        0.09        0.66      1.63 o
  -2   7   9        5.14        2.64      1.30 o
  -1   7   9       12.28       10.93      2.45 o
   0   7   9        6.67        8.77      2.61 o
   1   7   9       61.55       59.61      4.63 o
   2   7   9        6.53        5.37      2.13 o
   3   7   9        0.42       -1.02      1.40 o
   4   7   9        5.65        5.89      2.38 o
   5   7   9        6.50        9.59      5.99 o
 -12   8   9        6.10        5.94      3.14 o
 -11   8   9        0.10        3.94      2.98 o
 -10   8   9        0.98        3.25      2.59 o
  -9   8   9        5.64        6.17      2.95 o
  -8   8   9        4.33        5.84      2.89 o
  -7   8   9       53.30       52.82      6.28 o
  -6   8   9       52.42       52.67      6.27 o
  -5   8   9       23.61       25.41      4.30 o
  -4   8   9        0.22        0.59      1.89 o
  -3   8   9       24.73       26.14      2.87 o
  -2   8   9        1.73        0.47      1.16 o
  -1   8   9       63.63       64.19     11.95 o
   0   8   9       95.35       84.83      6.56 o
   1   8   9       60.02       61.90      7.45 o
   2   8   9        7.27        8.84      2.65 o
   3   8   9        0.01       -0.73      1.70 o
   4   8   9       21.68       27.02      4.33 o
   5   8   9        2.66        0.90      2.50 o
 -11   9   9        1.95       -0.04      2.16 o
 -10   9   9        0.38        0.86      2.41 o
  -9   9   9       25.46       25.87      5.03 o
  -8   9   9       33.69       41.73      5.97 o
  -7   9   9       55.16       59.90      6.94 o
  -6   9   9       38.39       33.77      5.19 o
  -5   9   9       78.90       72.85      7.45 o
  -4   9   9        1.89        0.93      2.10 o
  -3   9   9       20.46       17.69      2.52 o
  -2   9   9        0.85        0.36      1.28 o
  -1   9   9       59.01       60.68      4.01 o
   0   9   9        0.07        1.50      1.61 o
   1   9   9       15.90       19.89      2.69 o
   2   9   9       76.76       75.72      5.85 o
   3   9   9       12.73       16.23      3.45 o
   4   9   9       19.10       20.33      4.07 o
 -10  10   9        1.45        3.79      2.74 o
  -9  10   9       11.80       19.26      4.53 o
  -8  10   9       17.98       20.31      4.53 o
  -7  10   9       26.26       24.22      4.99 o
  -6  10   9       13.71       13.46      3.67 o
  -5  10   9       46.30       49.12      6.51 o
  -4  10   9        9.43        4.18      2.75 o
  -3  10   9      142.39      132.06      5.86 o
  -2  10   9        0.21       -0.03      1.30 o
  -1  10   9       10.89       14.48      2.52 o
   0  10   9       18.88       15.29      4.46 o
   1  10   9       22.75       22.59      2.98 o
   2  10   9       36.22       39.15      5.10 o
   3  10   9        1.33        0.96      1.86 o
   4  10   9       25.33       22.36      4.15 o
  -9  11   9        4.19        1.08      2.40 o
  -8  11   9        3.74        5.35      2.90 o
  -7  11   9       25.99       25.18      4.99 o
  -6  11   9       28.92       37.02      5.89 o
  -5  11   9        4.38        4.53      2.72 o
  -4  11   9        8.54       10.26      2.24 o
  -3  11   9        7.98        6.61      2.03 o
  -2  11   9       28.68       36.07      3.72 o
  -1  11   9        6.65        5.52      1.81 o
   0  11   9        6.33        2.98      1.60 o
   1  11   9        0.80        0.50      1.35 o
   2  11   9        2.73        6.86      2.64 o
   3  11   9        0.03       -1.30      1.98 o
  -8  12   9        3.41        3.81      2.63 o
  -7  12   9       11.28       12.18      4.25 o
  -6  12   9        0.86        2.32      2.64 o
  -5  12   9        4.07        8.77      3.42 o
  -4  12   9       18.34       18.85      3.10 o
  -3  12   9        0.08        0.53      1.37 o
  -2  12   9        0.01       -1.18      1.23 o
  -1  12   9        6.09        5.96      2.10 o
   0  12   9        4.56        4.81      2.77 o
   1  12   9        1.31        0.47      1.76 o
  -7  13   9        9.96       14.54      4.54 o
  -6  13   9        0.08        2.38      2.68 o
  -5  13   9       20.47       22.50      3.25 o
  -4  13   9        4.08        3.44      1.87 o
  -3  13   9        7.17       10.67      2.42 o
  -2  13   9       14.18       13.56      3.71 o
  -1  13   9        3.89        1.49      1.62 o
   0  13   9        3.10        3.32      1.95 o
 -13   0  10       82.81       88.96      4.57 o
 -12   0  10      178.90      186.96     11.00 o
 -11   0  10      327.33      337.72     11.42 o
 -10   0  10       51.87       52.75      3.27 o
  -9   0  10        9.32       10.80      1.69 o
  -8   0  10       45.91       48.71      5.76 o
  -7   0  10       16.84       15.98      1.79 o
  -6   0  10       88.01       77.96      4.43 o
  -5   0  10       19.82       12.72      2.86 o
  -4   0  10      548.96      548.66      9.97 o
  -3   0  10       68.41       67.34      5.31 o
  -2   0  10      774.57      754.12     12.79 o
  -1   0  10       55.93       54.62      2.65 o
   0   0  10       38.49       35.55      3.05 o
   1   0  10       55.55       54.60      3.81 o
   2   0  10      154.17      145.16      4.55 o
   3   0  10       10.94        7.22      1.34 o
   4   0  10        7.81        9.30      1.54 o
   5   0  10       30.83       42.27      6.60 o
   6   0  10       16.91       14.96      2.03 o
 -13   1  10        3.25        3.20      1.10 o
 -12   1  10       37.04       33.95      2.24 o
 -11   1  10        3.55        2.64      0.93 o
 -10   1  10      172.96      175.59      5.16 o
  -9   1  10        3.04        2.68      0.80 o
  -8   1  10        6.89        7.36      1.00 o
  -7   1  10       18.49       18.55      1.24 o
  -6   1  10       53.74       48.93      1.77 o
  -5   1  10        1.62        0.85      0.58 o
  -4   1  10       10.71        8.02      0.89 o
  -3   1  10       85.71       75.42      2.04 o
  -2   1  10      428.48      413.81      6.65 o
  -1   1  10      190.32      196.73      4.17 o
   0   1  10       15.10       11.40      1.56 o
   1   1  10      138.11      132.47      5.24 o
   2   1  10        3.23        3.36      0.77 o
   3   1  10        0.67        0.37      0.62 o
   4   1  10        0.76        1.06      0.66 o
   5   1  10        7.35        9.87      1.14 o
   6   1  10        0.97        0.51      0.93 o
 -13   2  10       22.39       28.36      2.15 o
 -12   2  10       10.89        9.02      1.32 o
 -11   2  10       81.28       88.57      2.90 o
 -10   2  10       75.43       81.66      2.92 o
  -9   2  10      113.15      115.60      2.82 o
  -8   2  10       59.63       61.75      1.99 o
  -7   2  10        2.32        2.17      0.69 o
  -6   2  10      123.31      125.48      2.95 o
  -5   2  10        2.86        2.14      0.72 o
  -4   2  10      319.47      283.36      4.52 o
  -3   2  10      283.00      265.70      4.81 o
  -2   2  10       34.34       35.33      1.43 o
  -1   2  10       35.97       36.14      1.28 o
   0   2  10        1.28        1.48      0.53 o
   1   2  10       13.74       12.90      1.46 o
   2   2  10       15.49       16.38      1.36 o
   3   2  10       26.04       27.47      1.53 o
   4   2  10       54.53       60.54      2.04 o
   5   2  10        2.64        3.64      1.18 o
   6   2  10        4.28        2.14      2.30 o
 -13   3  10        5.57        4.19      1.13 o
 -12   3  10        6.20        2.98      0.88 o
 -11   3  10        0.37        0.30      0.62 o
 -10   3  10       16.18       15.66      1.23 o
  -9   3  10        4.26        4.88      0.99 o
  -8   3  10      423.30      419.22      6.38 o
  -7   3  10       25.91       24.66      1.57 o
  -6   3  10       20.33       18.97      1.31 o
  -5   3  10       38.38       33.31      1.68 o
  -4   3  10      467.95      457.61      8.58 o
  -3   3  10      133.61      133.63      2.54 o
  -2   3  10      214.71      209.38      2.97 o
  -1   3  10      438.61      425.06      5.69 o
   0   3  10       69.96       74.19      3.43 o
   1   3  10       25.14       24.24      1.22 o
   2   3  10       53.14       52.32      1.62 o
   3   3  10       18.21       18.77      2.81 o
   4   3  10        0.67        0.16      0.88 o
   5   3  10        6.47        6.14      1.29 o
   6   3  10        0.01        0.05      2.09 o
 -13   4  10        3.15        2.80      1.19 o
 -12   4  10        0.31        1.68      1.06 o
 -11   4  10        0.55        1.66      0.94 o
 -10   4  10        9.00       11.22      1.09 o
  -9   4  10       24.47       24.36      1.47 o
  -8   4  10       31.19       33.10      1.46 o
  -7   4  10        0.64        1.00      0.52 o
  -6   4  10      439.44      437.38      5.95 o
  -5   4  10      231.41      241.87      6.37 o
  -4   4  10        0.68        1.33      0.73 o
  -3   4  10       51.77       58.31      1.91 o
  -2   4  10        0.80        3.57      1.01 o
  -1   4  10      200.66      196.91      3.68 o
   0   4  10       21.67       23.02      1.61 o
   1   4  10      212.30      219.17      6.31 o
   2   4  10        8.53       12.00      1.30 o
   3   4  10       20.85       18.02      1.66 o
   4   4  10        2.09        2.26      1.00 o
   5   4  10        0.39       -0.32      0.84 o
 -13   5  10        0.16       -0.25      1.15 o
 -12   5  10        7.21        7.85      1.54 o
 -11   5  10        0.17       -0.29      0.88 o
 -10   5  10        1.29        1.68      0.97 o
  -9   5  10        3.88        0.02      1.38 o
  -8   5  10        1.47        0.86      0.80 o
  -7   5  10       47.05       47.14      2.36 o
  -6   5  10      210.76      217.01      9.77 o
  -5   5  10       20.52       21.99      2.85 o
  -4   5  10      560.26      588.25     11.36 o
  -3   5  10        3.97        4.18      0.82 o
  -2   5  10       15.26       16.83      1.03 o
  -1   5  10        9.51       10.56      0.95 o
   0   5  10       45.70       47.60      2.24 o
   1   5  10       93.25       94.59      3.64 o
   2   5  10        1.78        1.25      0.69 o
   3   5  10       13.08       12.80      1.31 o
   4   5  10        0.28       -0.18      1.10 o
   5   5  10       18.86       17.75      3.43 o
 -12   6  10        0.01        0.42      1.41 o
 -11   6  10        0.00        0.98      2.15 o
 -10   6  10        0.01        0.44      1.94 o
  -9   6  10        7.01        9.00      3.30 o
  -8   6  10       88.70      105.38      7.32 o
  -7   6  10       48.36       57.11      6.28 o
  -6   6  10        1.58        4.27      2.36 o
  -5   6  10       59.30       51.26      5.70 o
  -4   6  10        9.16       11.57      3.08 o
  -3   6  10      140.18      150.94      5.36 o
  -2   6  10        1.04        0.38      0.89 o
  -1   6  10       89.24       89.08      3.24 o
   0   6  10       55.63       55.80      2.76 o
   1   6  10      104.16      100.35      4.10 o
   2   6  10        9.79       10.54      1.82 o
   3   6  10       34.33       32.45      2.97 o
   4   6  10       19.42       18.47      2.48 o
   5   6  10        4.65        4.06      1.70 o
 -12   7  10        7.76       12.77      4.03 o
 -11   7  10        0.90        4.53      3.00 o
 -10   7  10       30.88       40.89      6.09 o
  -9   7  10        0.71        1.77      2.42 o
  -8   7  10        0.86        1.26      2.01 o
  -7   7  10        1.10        2.05      2.04 o
  -6   7  10       98.53       98.75      7.05 o
  -5   7  10       10.11       11.46      3.23 o
  -4   7  10       20.22       28.77      4.58 o
  -3   7  10       19.43       14.78      2.20 o
  -2   7  10       16.33       12.05      2.62 o
  -1   7  10       29.62       23.72      2.71 o
   0   7  10       23.59       18.29      3.07 o
   1   7  10        6.78        3.99      2.06 o
   2   7  10       18.59       19.21      3.51 o
   3   7  10       36.15       43.02      4.97 o
   4   7  10        1.37        0.99      1.37 o
 -11   8  10       10.94       13.88      4.18 o
 -10   8  10        8.72       10.57      3.73 o
  -9   8  10        9.61       16.02      4.11 o
  -8   8  10       36.67       38.74      5.87 o
  -7   8  10        0.88        0.27      1.88 o
  -6   8  10       10.90        8.14      2.86 o
  -5   8  10       33.58       40.96      5.58 o
  -4   8  10       51.43       59.22      6.70 o
  -3   8  10        5.33        7.92      2.24 o
  -2   8  10        1.58        0.33      1.19 o
  -1   8  10       43.22       45.02      3.85 o
   0   8  10        5.67        2.93      1.56 o
   1   8  10        5.95        2.62      1.87 o
   2   8  10        0.15       -0.72      1.55 o
   3   8  10       14.54        9.15      3.02 o
   4   8  10        3.44        2.09      2.25 o
 -11   9  10        0.66       -0.47      2.40 o
 -10   9  10       11.36       14.02      4.62 o
  -9   9  10        0.95        2.26      2.79 o
  -8   9  10        4.18        8.47      3.66 o
  -7   9  10       15.99       18.50      4.29 o
  -6   9  10       30.65       32.05      5.31 o
  -5   9  10       23.53       29.34      4.98 o
  -4   9  10        2.60        3.18      2.47 o
  -3   9  10        4.13        3.72      1.73 o
  -2   9  10       11.78        7.91      3.86 o
  -1   9  10        2.65        2.58      1.55 o
   0   9  10        3.99        3.97      1.77 o
   1   9  10        2.16        0.64      1.96 o
   2   9  10        1.70        2.08      2.21 o
   3   9  10        0.91        2.13      2.23 o
 -10  10  10        0.07       -1.16      2.38 o
  -9  10  10        0.86       -0.23      2.31 o
  -8  10  10        0.31        0.42      2.39 o
  -7  10  10       46.47       47.14      6.63 o
  -6  10  10        2.31        3.56      3.01 o
  -5  10  10        0.10       -0.43      2.14 o
  -4  10  10       23.34       22.79      3.00 o
  -3  10  10        0.20        1.67      1.43 o
  -2  10  10       56.01       58.49      6.63 o
  -1  10  10       17.99       14.53      2.45 o
   0  10  10        0.94        0.17      1.37 o
   1  10  10        2.49        0.45      1.71 o
   2  10  10       31.50       34.73      5.00 o
  -9  11  10        7.07        3.84      3.05 o
  -8  11  10       16.73       12.93      4.03 o
  -7  11  10        0.35        4.00      2.96 o
  -6  11  10        5.69        5.12      3.04 o
  -5  11  10       30.42       33.09      5.65 o
  -4  11  10       12.89       11.64      2.29 o
  -3  11  10        6.84        7.77      2.05 o
  -2  11  10        2.73        1.74      1.54 o
  -1  11  10       15.67       13.72      3.12 o
   0  11  10        2.94        1.34      1.60 o
   1  11  10        0.86        1.28      2.05 o
  -7  12  10        3.75        3.22      2.95 o
  -6  12  10        0.20        1.13      2.55 o
  -5  12  10       24.09       17.36      2.94 o
  -4  12  10        0.58        3.55      1.96 o
  -3  12  10        6.81        5.30      2.07 o
  -2  12  10       21.23       16.96      2.98 o
  -1  12  10        5.10        3.33      1.96 o
   0  12  10       38.29       46.20      4.43 o
  -5  13  10        0.28        0.91      1.63 o
  -4  13  10        0.59        1.44      1.78 o
  -3  13  10        8.04       11.46      4.96 o
 -13   1  11        0.19        0.23      0.98 o
 -12   1  11        8.17        5.02      1.14 o
 -11   1  11        3.04        1.32      0.88 o
 -10   1  11       37.10       31.92      2.81 o
  -9   1  11       20.33       21.14      2.25 o
  -8   1  11        0.03        0.27      0.65 o
  -7   1  11       84.94       89.86      2.92 o
  -6   1  11       20.68       17.42      1.49 o
  -5   1  11       14.78       16.64      1.69 o
  -4   1  11        9.42        8.78      1.29 o
  -3   1  11       67.25       68.37      2.78 o
  -2   1  11       51.79       52.00      3.16 o
  -1   1  11        3.20        3.36      1.48 o
   0   1  11       97.38      102.64      2.96 o
   1   1  11       44.82       40.30      1.78 o
   2   1  11       85.98       98.23      2.66 o
   3   1  11       12.45       13.59      1.25 o
   4   1  11       11.85       12.25      1.25 o
   5   1  11        0.08       -0.66      0.96 o
 -13   2  11       13.69       13.75      1.60 o
 -12   2  11       47.94       49.92      2.53 o
 -11   2  11       18.62       15.29      2.48 o
 -10   2  11        8.02        7.45      1.76 o
  -9   2  11       22.14       22.66      1.86 o
  -8   2  11       20.02       17.74      1.60 o
  -7   2  11        3.32        3.02      0.83 o
  -6   2  11        6.65        6.45      1.03 o
  -5   2  11       57.73       54.50      1.91 o
  -4   2  11        2.46        4.48      0.80 o
  -3   2  11      127.00      121.83      3.20 o
  -2   2  11        0.31        1.00      0.66 o
  -1   2  11      110.06      110.28      2.67 o
   0   2  11        6.04        5.46      0.89 o
   1   2  11        2.92        1.71      0.70 o
   2   2  11       23.98       24.51      1.52 o
   3   2  11        5.73        5.57      0.90 o
   4   2  11        0.03        0.69      0.91 o
   5   2  11        7.42       15.88      3.58 o
 -13   3  11       10.64        9.33      1.53 o
 -12   3  11        0.39        0.76      0.92 o
 -11   3  11        0.00        0.62      0.87 o
 -10   3  11        5.45        3.93      2.10 o
  -9   3  11        5.03        6.11      1.08 o
  -8   3  11        0.38        1.68      0.72 o
  -7   3  11        2.57        4.03      0.88 o
  -6   3  11        0.59        0.00      0.58 o
  -5   3  11      310.78      314.00      5.49 o
  -4   3  11       39.08       42.92      2.42 o
  -3   3  11       14.74       13.05      1.10 o
  -2   3  11        3.47        1.88      0.54 o
  -1   3  11      151.73      149.37      3.50 o
   0   3  11       34.53       35.11      1.60 o
   1   3  11        1.50        0.67      0.53 o
   2   3  11        3.73        5.63      1.24 o
   3   3  11       34.12       43.23      2.44 o
   4   3  11       55.31       57.36      5.16 o
 -13   4  11        0.03       -0.28      1.63 o
 -12   4  11        0.18        0.72      1.47 o
 -11   4  11       15.92       16.02      2.48 o
 -10   4  11       29.31       20.79      2.64 o
  -9   4  11        0.11        0.58      0.60 o
  -8   4  11        0.23       -0.05      1.00 o
  -7   4  11        3.11        3.48      0.86 o
  -6   4  11        0.06        0.15      0.99 o
  -5   4  11        6.36        6.91      1.51 o
  -4   4  11        0.70        0.49      0.69 o
  -3   4  11      434.69      411.16     10.05 o
  -2   4  11      103.01       93.09      2.52 o
  -1   4  11       29.11       24.36      1.55 o
   0   4  11        1.67        1.46      0.73 o
   1   4  11        3.64        2.73      0.97 o
   2   4  11        0.90        1.73      0.96 o
   3   4  11        0.00        1.16      0.85 o
   4   4  11        0.12        0.48      0.95 o
 -12   5  11       26.00       29.28      2.59 o
 -11   5  11       11.10        9.30      1.58 o
 -10   5  11       28.74       30.04      2.43 o
  -9   5  11        9.31        7.30      1.62 o
  -8   5  11       17.44       19.21      2.42 o
  -7   5  11        3.93        5.08      1.50 o
  -6   5  11      254.50      246.09      6.93 o
  -5   5  11       27.23       30.01      2.85 o
  -4   5  11       42.37       39.17      1.58 o
  -3   5  11      529.37      519.01      6.76 o
  -2   5  11        6.82        7.42      0.93 o
  -1   5  11        3.70        2.35      0.67 o
   0   5  11        2.36        1.21      0.74 o
   1   5  11       12.00       13.15      1.29 o
   2   5  11       41.25       44.00      4.05 o
   3   5  11        8.32        5.81      2.24 o
   4   5  11        2.63        1.36      2.03 o
 -12   6  11        9.26        7.06      1.94 o
 -11   6  11       11.80        9.49      3.53 o
 -10   6  11       21.42       28.72      5.20 o
  -9   6  11        1.21        1.97      2.13 o
  -8   6  11        1.40        2.84      2.45 o
  -7   6  11       12.18       16.55      3.88 o
  -6   6  11        4.20        7.70      2.84 o
  -5   6  11      156.25      161.58      8.75 o
  -4   6  11        4.09        4.06      2.41 o
  -3   6  11       46.33       48.45      3.90 o
  -2   6  11        0.16       -0.03      0.86 o
  -1   6  11       11.13       10.22      1.53 o
   0   6  11        0.10        0.12      1.01 o
   1   6  11        0.17       -0.40      1.08 o
   2   6  11        9.99        7.14      1.75 o
   3   6  11        3.01       -0.14      1.77 o
   4   6  11        2.99        1.25      2.06 o
 -12   7  11       18.60       18.09      4.80 o
 -11   7  11        1.23        2.17      2.40 o
 -10   7  11       18.54       28.51      5.31 o
  -9   7  11        2.00        0.72      2.37 o
  -8   7  11      145.36      139.99      8.80 o
  -7   7  11       44.87       55.58      6.54 o
  -6   7  11      145.22      161.62      9.25 o
  -5   7  11       14.26       18.76      4.07 o
  -4   7  11        7.61        9.40      1.99 o
  -3   7  11       19.36       20.28      2.59 o
  -2   7  11       15.76       16.96      2.52 o
  -1   7  11      120.35      111.65      6.73 o
   0   7  11        4.11        4.49      2.04 o
   1   7  11        5.54        2.77      2.04 o
   2   7  11       12.46        8.77      2.72 o
   3   7  11        3.62        3.82      1.61 o
 -11   8  11        0.07        1.53      2.52 o
 -10   8  11        0.53       -1.21      2.39 o
  -9   8  11       33.03       41.23      6.38 o
  -8   8  11        5.26       10.83      3.53 o
  -7   8  11       41.81       39.36      5.73 o
  -6   8  11        0.01       -1.88      1.88 o
  -5   8  11        0.08        1.46      2.35 o
  -4   8  11        9.00        6.31      2.04 o
  -3   8  11        0.27        1.09      1.44 o
  -2   8  11       26.54       25.27      3.01 o
  -1   8  11       27.60       26.55      3.06 o
   0   8  11        0.72        1.47      1.97 o
   1   8  11       12.92       10.78      2.89 o
   2   8  11        1.85        0.50      1.71 o
   3   8  11       10.91       13.92      3.51 o
 -10   9  11       89.54      106.81      8.70 o
  -9   9  11        9.53       17.74      4.46 o
  -8   9  11       15.61       10.88      3.66 o
  -7   9  11        1.68       -0.48      2.29 o
  -6   9  11        3.33        3.77      2.76 o
  -5   9  11       40.33       40.99      6.01 o
  -4   9  11        0.03       -0.45      1.24 o
  -3   9  11       12.60       12.40      3.41 o
  -2   9  11        1.02        0.80      1.43 o
  -1   9  11       12.16       13.57      2.49 o
   0   9  11        9.84        5.60      1.97 o
   1   9  11        6.12        3.25      2.23 o
   2   9  11        6.73        4.16      2.71 o
  -9  10  11        2.70        3.65      3.41 o
  -8  10  11       26.59       32.25      5.86 o
  -7  10  11       10.76        9.93      3.50 o
  -6  10  11       16.30       16.97      4.42 o
  -5  10  11        7.66        8.47      3.40 o
  -4  10  11        1.24       -0.15      1.40 o
  -3  10  11       10.57        8.81      2.25 o
  -2  10  11        7.80        9.31      2.20 o
  -1  10  11        0.00        1.58      2.04 o
   0  10  11       12.18       11.84      2.46 o
   1  10  11       27.03       25.76      4.48 o
  -8  11  11        0.80        1.89      2.88 o
  -7  11  11        4.59        4.60      3.11 o
  -6  11  11        0.24        0.32      2.51 o
  -5  11  11       13.32       15.28      4.01 o
  -4  11  11       12.53        5.59      2.33 o
  -3  11  11        6.55        4.21      1.88 o
  -2  11  11        9.48        9.21      2.28 o
  -1  11  11        0.27        1.26      1.58 o
   0  11  11        7.39        5.33      2.32 o
  -6  12  11       20.13       12.48      4.28 o
  -5  12  11        3.64        4.26      2.65 o
  -4  12  11       15.12       19.17      3.93 o
  -3  12  11        2.72        2.58      1.83 o
  -2  12  11        1.75        1.06      2.59 o
 -13   0  12        3.68        1.01      2.42 o
 -12   0  12       36.02       33.82      7.28 o
 -11   0  12       61.37       60.96      4.57 o
 -10   0  12       23.86       23.47      3.30 o
  -9   0  12        0.15        0.38      1.24 o
  -8   0  12       30.80       21.40      3.00 o
  -7   0  12      616.72      613.86     15.89 o
  -6   0  12        2.03        5.99      1.81 o
  -5   0  12       90.75       88.25      4.81 o
  -4   0  12      110.93      113.00      5.42 o
  -3   0  12      177.41      160.15      6.54 o
  -2   0  12       17.94       19.66      2.69 o
  -1   0  12        5.24        7.43      1.79 o
   0   0  12       42.24       45.98      2.77 o
   1   0  12        4.55        3.78      1.19 o
   2   0  12       32.73       33.36      2.67 o
   3   0  12       15.77       19.56      2.24 o
   4   0  12       26.22       22.90      3.17 o
 -13   1  12       17.45       13.87      4.12 o
 -12   1  12        4.00        3.70      1.20 o
 -11   1  12       21.59       20.11      1.97 o
 -10   1  12        0.79        2.05      0.90 o
  -9   1  12        0.04        0.27      0.77 o
  -8   1  12        0.06        0.58      0.83 o
  -7   1  12        0.14       -0.67      0.67 o
  -6   1  12       34.37       29.13      2.30 o
  -5   1  12        3.64        2.49      1.15 o
  -4   1  12       61.04       56.65      2.70 o
  -3   1  12        8.30       12.38      4.39 o
  -2   1  12       43.48       45.78      2.77 o
  -1   1  12        0.05        0.29      0.60 o
   0   1  12        0.02        1.10      0.92 o
   1   1  12        1.68        0.95      0.68 o
   2   1  12        7.26        7.08      1.04 o
   3   1  12        5.07        5.17      0.99 o
   4   1  12        1.35        1.29      1.45 o
 -13   2  12        1.90        4.43      1.61 o
 -12   2  12       10.89       11.35      1.61 o
 -11   2  12        0.42        0.33      1.01 o
 -10   2  12       24.63       24.36      2.79 o
  -9   2  12       86.08       93.58      3.19 o
  -8   2  12        0.85        2.18      0.83 o
  -7   2  12       29.21       34.05      1.99 o
  -6   2  12        2.34        1.76      0.87 o
  -5   2  12      415.06      377.56      7.67 o
  -4   2  12       10.65        4.71      1.55 o
  -3   2  12        1.99        2.20      0.89 o
  -2   2  12      102.29      103.08      3.11 o
  -1   2  12        2.19        2.29      0.73 o
   0   2  12       67.98       74.94      2.48 o
   1   2  12       20.57       22.98      1.65 o
   2   2  12        5.34        6.90      1.18 o
   3   2  12        4.48        2.46      1.13 o
 -13   3  12        7.35        6.27      3.31 o
 -12   3  12        0.83        1.42      0.96 o
 -11   3  12        5.81        5.75      1.16 o
 -10   3  12        1.77        0.49      0.82 o
  -9   3  12        3.26        2.94      1.24 o
  -8   3  12        0.00       -0.81      0.81 o
  -7   3  12        0.16        0.48      0.64 o
  -6   3  12        4.87        7.21      1.36 o
  -5   3  12        0.59        3.88      0.83 o
  -4   3  12        0.03       -0.20      0.62 o
  -3   3  12      119.21      111.17      3.72 o
  -2   3  12       26.57       22.85      1.65 o
  -1   3  12       15.69       15.89      1.24 o
   0   3  12        0.19        0.93      0.89 o
   1   3  12       18.05       14.67      1.85 o
   2   3  12        7.84        8.58      1.35 o
   3   3  12        3.68        3.66      1.20 o
 -12   4  12        0.00       -0.94      1.30 o
 -11   4  12       14.70       16.35      2.75 o
 -10   4  12        0.84        0.99      1.39 o
  -9   4  12       81.36       96.53     10.52 o
  -8   4  12        1.72        0.77      1.22 o
  -7   4  12        3.03        1.99      1.28 o
  -6   4  12        4.26        3.46      1.32 o
  -5   4  12       27.81       28.28      3.01 o
  -4   4  12       94.27       99.15      3.34 o
  -3   4  12       16.59       18.28      1.58 o
  -2   4  12       31.83       35.69      2.25 o
  -1   4  12        0.00       -0.51      1.15 o
   0   4  12      157.30      171.68      4.96 o
   1   4  12       16.63       15.35      1.81 o
   2   4  12       10.10        9.25      1.56 o
   3   4  12       33.36       38.87      2.94 o
 -12   5  12        1.17        3.13      1.65 o
 -11   5  12        0.01       -1.30      1.30 o
 -10   5  12        2.31        1.94      1.53 o
  -9   5  12        3.86        4.24      1.69 o
  -8   5  12       15.76       16.07      2.34 o
  -7   5  12       69.03       78.15      4.03 o
  -6   5  12      108.74       99.36     14.98 o
  -5   5  12        2.54        2.09      1.22 o
  -4   5  12        0.86        0.65      0.94 o
  -3   5  12        0.10        0.26      0.53 o
  -2   5  12        0.48        0.15      0.55 o
  -1   5  12       39.79       39.05      2.02 o
   0   5  12       15.96       14.21      2.85 o
   1   5  12       32.64       48.31      5.03 o
   2   5  12       11.24       11.84      2.79 o
   3   5  12        3.61        2.82      2.15 o
 -11   6  12        2.10       -0.51      2.32 o
 -10   6  12        4.90        9.91      3.65 o
  -9   6  12       15.40        8.04      3.27 o
  -8   6  12       15.71       20.36      4.32 o
  -7   6  12       50.69       61.18      6.88 o
  -6   6  12       38.20       44.61      5.72 o
  -5   6  12      130.02      125.78      6.13 o
  -4   6  12       45.20       46.67      2.96 o
  -3   6  12        0.32        0.60      0.95 o
  -2   6  12       61.59       73.40      3.18 o
  -1   6  12       66.23       77.50      3.98 o
   0   6  12        0.64        2.99      1.34 o
   1   6  12        5.02        2.89      1.93 o
   2   6  12       17.82       12.83      3.03 o
 -11   7  12        3.51        4.92      3.02 o
 -10   7  12       12.52       14.64      4.10 o
  -9   7  12        1.05       -1.85      2.00 o
  -8   7  12      144.77      133.74      9.01 o
  -7   7  12        8.77        8.59      3.30 o
  -6   7  12        1.62        0.64      2.37 o
  -5   7  12       59.92       61.95      7.02 o
  -4   7  12        5.55        3.37      2.73 o
  -3   7  12        3.94        1.56      1.54 o
  -2   7  12        0.58       -0.22      1.32 o
  -1   7  12       15.88       24.34      2.98 o
   0   7  12        8.06        7.79      2.58 o
   1   7  12        2.64        1.57      1.35 o
   2   7  12        4.81        4.42      2.31 o
 -10   8  12       17.60       25.50      5.25 o
  -9   8  12        3.03        0.39      2.37 o
  -8   8  12        2.74        5.83      3.41 o
  -7   8  12        3.84       -0.40      2.43 o
  -6   8  12        0.10       -0.01      2.42 o
  -5   8  12       48.34       59.24      7.03 o
  -4   8  12       59.73       69.65      4.48 o
  -3   8  12        1.39        1.38      1.54 o
  -2   8  12        5.73        6.28      1.90 o
  -1   8  12        0.39        3.59      1.74 o
   0   8  12       14.00       15.25      3.27 o
   1   8  12        3.16       -1.50      1.78 o
  -9   9  12        0.50        1.68      2.73 o
  -8   9  12       28.93       24.76      5.12 o
  -7   9  12       21.71       17.41      4.68 o
  -6   9  12        9.62        9.81      3.70 o
  -5   9  12        6.22        6.44      2.05 o
  -4   9  12        1.04        1.22      1.52 o
  -3   9  12       38.46       46.33     10.61 o
  -2   9  12       11.20       10.85      2.31 o
  -1   9  12        8.20       11.63      2.46 o
   0   9  12        0.10        1.52      1.92 o
  -8  10  12        2.46        4.17      3.31 o
  -7  10  12        0.14       -0.07      2.53 o
  -6  10  12        6.05        6.66      3.46 o
  -5  10  12       17.31       15.54      2.78 o
  -4  10  12        0.43       -1.05      1.46 o
  -3  10  12       23.30       17.61      2.95 o
  -2  10  12        5.11        7.08      2.07 o
  -1  10  12        0.49        1.70      1.70 o
  -6  11  12        5.26        7.64      3.75 o
  -5  11  12        8.03        5.15      2.12 o
  -4  11  12        5.74        2.80      1.79 o
  -3  11  12       11.79        8.35      2.25 o
 -12   1  13        0.36        0.34      1.11 o
 -11   1  13        0.75        0.70      1.08 o
 -10   1  13       14.73       17.57      2.56 o
  -9   1  13        5.39        6.80      1.42 o
  -8   1  13       35.27       41.78      2.69 o
  -7   1  13        0.96        2.18      1.34 o
  -6   1  13        8.45        5.41      1.24 o
  -5   1  13      101.11      106.11      3.83 o
  -4   1  13        0.40        1.81      0.92 o
  -3   1  13       14.69       13.85      1.68 o
  -2   1  13       79.92       87.33      3.42 o
  -1   1  13        8.10       10.52      1.29 o
   0   1  13        0.17        1.35      0.70 o
   1   1  13       40.93       43.60      2.61 o
   2   1  13        1.14        0.61      0.81 o
 -12   2  13       14.58       14.68      3.25 o
 -11   2  13        4.81        3.12      1.23 o
 -10   2  13        0.00        0.75      0.95 o
  -9   2  13       72.12       74.06      4.53 o
  -8   2  13        2.30        1.68      1.00 o
  -7   2  13       26.14       27.03      2.23 o
  -6   2  13        0.41        0.22      0.72 o
  -5   2  13        0.02       -0.65      0.65 o
  -4   2  13       47.83       45.81      2.41 o
  -3   2  13       11.46       11.02      1.47 o
  -2   2  13       47.90       49.51      2.36 o
  -1   2  13        0.28        0.52      0.67 o
   0   2  13       38.35       37.98      1.99 o
   1   2  13        0.79        0.97      0.71 o
   2   2  13       50.20       54.36      2.80 o
 -12   3  13        5.68        6.38      2.12 o
 -11   3  13        2.73        3.43      1.06 o
 -10   3  13        1.63        1.83      0.91 o
  -9   3  13        5.99        4.67      1.04 o
  -8   3  13        6.28        8.26      1.32 o
  -7   3  13        1.72        2.57      1.34 o
  -6   3  13      101.04       97.11      4.07 o
  -5   3  13       21.43       21.04      2.93 o
  -4   3  13       53.70       56.32      2.60 o
  -3   3  13       55.36       59.07      2.03 o
  -2   3  13        4.05        1.95      1.46 o
  -1   3  13       34.93       37.88      3.50 o
   0   3  13        0.45        1.00      1.17 o
   1   3  13        1.42        0.32      1.03 o
   2   3  13        0.05        0.30      1.00 o
 -12   4  13        5.92        5.63      4.04 o
 -11   4  13        0.06       -0.09      1.40 o
 -10   4  13        9.12        8.65      2.05 o
  -9   4  13        0.26        0.06      1.25 o
  -8   4  13        9.10        9.82      2.64 o
  -7   4  13       44.09       43.97      4.98 o
  -6   4  13       31.46       32.28      2.11 o
  -5   4  13        0.00        0.93      0.82 o
  -4   4  13        2.28        1.19      1.42 o
  -3   4  13        8.57       10.00      2.15 o
  -2   4  13        4.79        4.25      1.21 o
  -1   4  13        0.92        1.67      1.00 o
   0   4  13        1.28        1.70      1.02 o
   1   4  13        8.36        6.43      1.41 o
   2   4  13        0.19        1.15      1.26 o
 -11   5  13       11.10        7.33      2.07 o
 -10   5  13       14.98       21.85      2.92 o
  -9   5  13        2.12        1.41      2.33 o
  -8   5  13        0.23        0.56      1.30 o
  -7   5  13       26.23       22.90      2.74 o
  -6   5  13       10.00        8.04      1.90 o
  -5   5  13        0.07        1.47      1.31 o
  -4   5  13       31.57       25.63      3.70 o
  -3   5  13        2.69        2.23      1.91 o
  -2   5  13        1.81        1.53      1.81 o
  -1   5  13        3.61        2.33      1.89 o
   0   5  13       18.80       32.17      4.38 o
   1   5  13        0.77        2.53      1.69 o
 -11   6  13        6.55        9.99      4.07 o
 -10   6  13        6.11        7.49      3.39 o
  -9   6  13       10.08        7.59      3.32 o
  -8   6  13        2.34       -0.88      1.32 o
  -7   6  13       29.07       27.71      3.16 o
  -6   6  13       12.79        8.60      2.02 o
  -5   6  13        1.03        1.66      1.11 o
  -4   6  13       12.66       18.47      2.05 o
  -3   6  13        1.89        1.36      1.46 o
  -2   6  13        0.05        0.78      1.75 o
  -1   6  13        1.57        0.76      1.61 o
   0   6  13        5.31        3.56      2.08 o
   1   6  13        0.24       -0.21      2.01 o
 -10   7  13        5.25        6.28      3.45 o
  -9   7  13       48.29       46.09      6.70 o
  -8   7  13        0.89        0.68      2.59 o
  -7   7  13        0.28        0.75      2.51 o
  -6   7  13       12.95       10.91      3.75 o
  -5   7  13        0.15       -1.26      1.31 o
  -4   7  13        1.38        4.51      1.76 o
  -3   7  13        0.43        0.52      1.54 o
  -2   7  13       31.33       40.68      6.67 o
   0   7  13        2.03        5.61      2.37 o
  -9   8  13        0.14        1.01      2.85 o
  -8   8  13       24.56       28.35      5.63 o
  -7   8  13       45.57       43.14      6.41 o
  -6   8  13       29.67       32.54      5.77 o
  -5   8  13       25.33       29.86      6.43 o
  -4   8  13        0.10       -0.89      1.50 o
  -3   8  13        0.63        1.81      1.66 o
  -2   8  13        3.33        3.56      1.80 o
  -1   8  13        0.65        2.23      2.33 o
  -8   9  13       10.90       11.63      4.14 o
  -7   9  13        6.28        5.22      3.54 o
  -6   9  13        9.56        9.83      2.59 o
  -5   9  13        1.76       -0.20      1.51 o
  -4   9  13        7.15        4.82      2.00 o
  -3   9  13        6.02        5.58      2.04 o
  -2   9  13        4.45        4.08      2.42 o
  -6  10  13        0.05        0.01      1.55 o
  -5  10  13        0.00        1.70      1.71 o
  -4  10  13        0.03        0.30      1.65 o
 -11   0  14        4.94        6.71      2.35 o
 -10   0  14        9.44        7.90      2.39 o
  -9   0  14        9.30       14.94      2.71 o
  -8   0  14       61.97       51.69      4.10 o
  -7   0  14        3.33        0.72      1.34 o
  -6   0  14       70.55       65.28      4.41 o
  -5   0  14       65.41       71.95      4.58 o
  -4   0  14        9.76       10.40      2.20 o
  -3   0  14        8.10        9.08      2.12 o
  -2   0  14      124.45      147.05      6.66 o
  -1   0  14        9.52        6.71      1.47 o
   0   0  14       76.38       84.06      6.71 o
   1   0  14        0.50        1.00      1.46 o
 -11   1  14        2.50        1.69      1.25 o
 -10   1  14        2.78        1.84      1.15 o
  -9   1  14        1.23        0.65      0.93 o
  -8   1  14       51.67       49.98      2.81 o
  -7   1  14       20.59       22.07      2.15 o
  -6   1  14        5.33        4.43      1.17 o
  -5   1  14        0.28       -0.06      0.86 o
  -4   1  14       32.99       35.37      2.89 o
  -3   1  14       29.82       37.08      3.30 o
  -2   1  14        0.70        0.47      0.74 o
  -1   1  14       32.07       28.71      2.00 o
   0   1  14       26.42       30.34      1.88 o
   1   1  14        1.90        2.09      1.52 o
 -11   2  14        1.97        1.29      1.24 o
 -10   2  14       20.76       22.64      2.98 o
  -9   2  14        3.39        1.86      1.03 o
  -8   2  14       12.85       10.25      2.68 o
  -7   2  14       34.12       44.40      2.68 o
  -6   2  14        3.52        3.58      1.14 o
  -5   2  14       53.06       65.83      2.96 o
  -4   2  14        1.19        4.49      1.12 o
  -3   2  14        7.49        7.61      1.12 o
  -2   2  14        1.19        0.72      0.98 o
  -1   2  14        1.70        0.24      1.20 o
   0   2  14       23.14       30.88      3.58 o
   1   2  14        1.24        1.25      2.12 o
 -11   3  14       11.80       11.10      3.05 o
 -10   3  14       11.01        7.26      2.41 o
  -9   3  14        0.81        0.40      0.81 o
  -8   3  14        6.82        7.14      1.24 o
  -7   3  14        0.08        0.14      0.72 o
  -6   3  14        9.01       18.50      2.23 o
  -5   3  14        8.31        6.34      1.56 o
  -4   3  14        5.15        3.66      2.43 o
  -3   3  14       16.50       18.95      2.08 o
  -2   3  14        6.91        3.77      1.44 o
  -1   3  14        1.76        0.98      1.05 o
   0   3  14        0.02        0.36      1.10 o
 -11   4  14       36.01       31.42      4.53 o
 -10   4  14        4.91        4.33      2.14 o
  -9   4  14        1.70        0.40      1.64 o
  -8   4  14        8.33       12.31      2.78 o
  -7   4  14        4.73        6.06      1.26 o
  -6   4  14       12.84       15.61      1.78 o
  -5   4  14        2.23        2.52      1.08 o
  -4   4  14        1.00        1.16      0.95 o
  -3   4  14       32.53       43.89      2.64 o
  -2   4  14        1.86        1.61      1.01 o
  -1   4  14       18.44       15.76      1.88 o
   0   4  14        3.47        4.58      1.34 o
 -10   5  14        1.94        0.70      1.63 o
  -9   5  14        3.75        5.53      2.46 o
  -8   5  14       44.57       47.05      5.18 o
  -7   5  14        1.26        0.44      1.57 o
  -6   5  14       12.31       13.98      3.11 o
  -5   5  14        3.39        1.55      1.83 o
  -4   5  14        6.30        6.96      2.47 o
  -3   5  14        9.62       11.55      2.81 o
  -2   5  14        0.03       -0.64      1.43 o
  -1   5  14        0.64        1.01      1.62 o
   0   5  14        0.22       -1.20      1.91 o
 -10   6  14        6.59       11.50      2.43 o
  -9   6  14       15.51       14.49      2.83 o
  -8   6  14        7.64        3.52      2.62 o
  -7   6  14        0.35        0.34      1.45 o
  -6   6  14        2.26        1.88      2.00 o
  -5   6  14        8.29        7.05      2.64 o
  -4   6  14        1.05        1.75      1.98 o
  -3   6  14       39.50       48.43      5.26 o
  -2   6  14       43.21       50.74      5.42 o
  -1   6  14        8.68        5.21      2.47 o
  -9   7  14        6.81        4.74      3.25 o
  -8   7  14        6.31        6.92      3.49 o
  -7   7  14       17.26       14.86      4.11 o
  -6   7  14       17.14       20.70      3.04 o
  -7   8  14        2.58       -0.83      2.95 o
  -6   8  14        8.82        4.41      3.78 o
  -5   8  14        2.94        3.59      4.08 o
  -4   8  14        0.75        2.07      2.96 o
 -10   1  15        1.25        1.07      2.45 o
  -9   1  15        0.00        0.87      1.14 o
  -8   1  15       16.29       18.47      4.37 o
  -7   1  15        0.17        1.41      1.02 o
  -6   1  15        2.93        3.17      1.09 o
  -5   1  15       10.36       11.12      1.65 o
  -4   1  15        3.45        4.19      1.23 o
  -3   1  15        0.01       -0.61      0.71 o
  -2   1  15        0.22        0.65      0.90 o
  -1   1  15        4.45        3.74      1.70 o
 -10   2  15       19.65       19.78      2.20 o
  -9   2  15        0.08       -0.05      0.98 o
  -8   2  15        0.86        0.05      0.90 o
  -7   2  15        4.75        8.53      1.51 o
  -6   2  15        0.49        1.12      0.95 o
  -5   2  15        0.21        1.46      0.94 o
  -4   2  15       10.33        9.69      1.24 o
  -3   2  15        6.47        4.58      1.01 o
  -2   2  15        4.35        3.48      1.37 o
  -9   3  15        2.82        2.82      2.12 o
  -8   3  15        2.70        4.60      2.11 o
  -7   3  15       14.49       14.98      3.04 o
  -6   3  15        0.70        3.82      1.21 o
  -5   3  15        5.83        4.77      1.48 o
  -4   3  15        1.00        0.05      1.02 o
  -3   3  15       11.23        8.69      1.68 o
  -2   3  15       10.66       11.83      1.90 o
  -9   4  15        0.94        3.00      2.21 o
  -8   4  15        1.92        2.50      2.12 o
  -7   4  15        7.35        8.36      2.72 o
  -6   4  15        1.94        1.44      1.07 o
  -5   4  15       91.30       96.46      3.70 o
  -4   4  15       14.05       16.87      2.72 o
  -3   4  15        0.00        0.12      0.97 o
  -2   4  15        0.08        0.89      1.09 o
  -9   5  15       16.99       20.10      3.83 o
  -8   5  15        0.04        1.02      2.03 o
  -7   5  15        9.99        7.61      2.83 o
  -6   5  15       14.49       21.48      3.70 o
  -5   5  15       42.25       50.32      5.49 o
  -4   5  15       39.40       30.94      4.41 o
  -3   5  15       45.77       53.39      5.81 o
  -8   6  15       13.25       12.84      3.25 o
  -7   6  15        0.00        1.62      2.02 o
  -6   6  15        1.00        2.58      2.26 o
  -5   6  15        6.67        9.66      2.90 o
  -4   6  15        0.35        1.57      2.10 o
  -7   0  16        0.28       -1.02      1.52 o
  -6   0  16       13.55       12.19      2.60 o
  -5   0  16        0.23       -1.02      1.30 o
  -4   0  16        1.44        2.76      1.93 o
  -8   1  16        2.21        0.81      1.59 o
  -7   1  16        1.43        3.62      1.76 o
  -6   1  16        1.25        1.39      1.13 o
  -5   1  16        0.19        0.26      1.01 o
  -4   1  16        0.05        0.38      1.54 o
  -8   2  16        0.79        0.64      1.45 o
  -7   2  16       80.39       97.38      4.77 o
  -6   2  16        0.04        1.55      1.31 o
  -5   2  16       19.32       16.14      2.92 o
  -7   3  16        2.46        3.24      1.73 o
  -6   3  16       17.67       18.98      2.93 o
  -5   3  16       60.04       81.92      4.95 o
 
